# Supplementary material for: Factors associated with contracting border malaria: A systematic and meta-analysis
Source: PLoS One. 2025 Jan 3;20(1):e0310063. doi: 10.1371/journal.pone.0310063 (PMC11698403; doi:10.1371/journal.pone.0310063)
Supplement: S2 Table — (XLSX) [file pone.0310063.s002.xlsx]

## Sheet: Sheet1
Author	Title	Journal	Year of Publication	Decision	Reason for Decision
Gilder ME, Moo P, Hashmi A, Praisaengdet N, Wai K, Pimanpanarak M, Carrara VI, Angkurawaranon C, Jiraporncharoen W, McGready R.	"I can't read and don't understand": Health literacy and health messaging about folic acid for neural tube defect prevention in a migrant population on the Myanmar-Thailand border	PLoS One	2019	Excluded	Inappropriate Topic
Tangseefa D, Monthathip K, Tuenpakdee N, König A, Kajeechiwa L, Thwin MM, Nosten S, Tun SW, Ma K, Hashmi A, Lwin KM, Cheah PY, von Seidlein L, Nosten F.	"Nine Dimensions": A multidisciplinary approach for community engagement in a complex postwar border region as part of the targeted malaria elimination in Karen/Kayin State, Myanmar	Wellcome Open Res	2019	excluded	Inappropriate Topic
Grigorian G, Solkhomonian L.	[Armenia: implementation of national program of malaria control]	Med Parazitol (Mosk)	2001	excluded	Inappropriate Topic
Zhang SH, Li JY, Zhang J.	[Challenges of maintaining malaria elimination in China: Cross-border malaria]	Zhongguo Xue Xi Chong Bing Fang Zhi Za Zhi	2022	excluded	excluded at abstract screening stage
Cáceres L, Rovira J, Torres R, García A, Calzada J, De La Cruz M.	[Characterization of Plasmodium vivax malaria transmission at the border of Panamá and Costa Rica]	Biomedica	2012	excluded	Did not report risk factors for border malaria
Fernex M, Jaquet C, Mittelholzer ML, Reber R, Stürchler D.	[Current drugs for the treatment of tropical malaria]	Schweiz Rundsch Med Prax	1991	excluded	Inappropriate topic and abstract
Bismil'din FB, Shapieva ZhZh, Anpilova EN.	[Current malaria situation in the Republic of Kazakhstan]	Med Parazitol (Mosk)	2001	exzcluded	Inappropriate Topic
Li ZJ, Zhang ZK, Zhou S, Geng QB, Sun JL, Zhou XN, Yang WZ.	[Epidemic features and impact factors on hospitalization of Plasmodium vivax in China 2011-2014]	Zhonghua Yu Fang Yi Xue Za Zhi	2016	exclude	Inappropriate topic
Yentür Doni N, Y?ld?z Zeyrek F, Seyrek A, ?im?ek Z, Gürses G, Topluo?lu S.	[Evaluation of epidemiological data of malaria between 2001-2011 in Sanliurfa, Turkey]	Mikrobiyol Bul	2016	excluded	excluded at abstract screening
Liu J, Liu M.	[Focus on epidemics of infectious diseases, prevention of risk of cross-border transmission]	Zhonghua Liu Xing Bing Xue Za Zhi	2022	Excluded	Excluded at abstract screening
Zhang CL, Zhou HN, Wang J, Liu H.	[In vitro sensitivity of Plasmodium falciparum isolates from China-Myanmar border region to chloroquine, piperaquine and pyronaridine]	Zhongguo Ji Sheng Chong Xue Yu Ji Sheng Chong Bing Za Zhi	2012	excluded	Inappropriate topic and abstract
Ezhov MN, Zvantsov AB, Sergiev VP.	[Malaria as a re-emerging disease in the countries of the WHO European Region: lessons of history and the present day situation in Trans-Caucasian Region and Turkey]	Med Parazitol (Mosk)	2004	excluded	Inappropriate topic and abstract
Cochet P, Deparis X, Morillon M, Louis FJ.	[Malaria in French Guiana: between tradition and modernism]	Med Trop (Mars)	1996	excluded	did not report risk factors for border malaria
Carme B, Venturin C.	[Malaria in the Americas]	Med Trop (Mars)	1999	Excluded	excluded at abstract screening
Masoumi Asl H.	[Malaria situation in the Islamic Republic of Iran]	Med Parazitol (Mosk)	2001	exclusion	excluded at abstract screening
Li HX, Chen GW, Yang YC, Jiang H.	[Malaria situation in Yunnan Province during 2001-2005]	Zhongguo Ji Sheng Chong Xue Yu Ji Sheng Chong Bing Za Zhi	2008	exclusion	excluded at abstract screening
Raccurt CP.	[Malaria, anopheles, the anti-malaria campaign in French Guyana: between dogmatism and judgment]	Med Trop (Mars)	1997	exclusion	excluded at abstract screening
Khusainova NG, Shamgunova GSh, Razakov ShA, Shoumarov SB.	[Monitoring of the malaria situation and the assessment of antimalaria measures in the Republic of Uzbekistan]	Med Parazitol (Mosk)	2010	exclusion	did not report risk factors for border malaria
Yang WZ, Zhou XN.	[New challenges of malaria elimination in China]	Zhonghua Yu Fang Yi Xue Za Zhi	2016	exclusion	excluded at abstract screening
Amangel'diev KA, Morozova KV, Medalieva DO.	[The epidemic situation with malaria in Turkmenistan]	Med Parazitol (Mosk)	2000	Exclusion	excluded at abstract screening
Rosas-Aguirre Á, Gamboa D, Rodriguez H, Llanos-Zavalaga F, Aguirre K, Llanos-Cuentas A.	[Use of standardized blood smear slide sets for competency assessment in the malaria microscopic diagnosis in the Peruvian Amazon]	Rev Peru Med Exp Salud Publica	2010	Excluded	Inappropriate Topic
Malinga, Josephine; Mogeni, Polycarp; Omedo, Irene; Rockett, Kirk; Hubbart, Christina; Jeffreys, Anne; Williams, Thomas; Kwiatkowski, Dominic; Bejon, Philip; Ross, Amanda;	4. Investigating the drivers of the spatio-temporal patterns of genetic differences between Plasmodium falciparum malaria infections in Kilifi County, Kenya	Estimating the patterns and consequences of malaria transmission dynamics on fine spatial scales		excluded	inappropriate topic
Newton PN, Fernández FM, Plançon A, Mildenhall DC, Green MD, Ziyong L, Christophel EM, Phanouvong S, Howells S, McIntosh E, Laurin P, Blum N, Hampton CY, Faure K, Nyadong L, Soong CW, Santoso B, Zhiguang W, Newton J, Palmer K.	A collaborative epidemiological investigation into the criminal fake artesunate trade in South East Asia	PLoS Med	2008	excluded	Inappropriate Topic
Hahn WO, Harju-Baker S, Erdman LK, Krudsood S, Kain KC, Wurfel MM, Liles WC.	A common TLR1 polymorphism is associated with higher parasitaemia in a Southeast Asian population with Plasmodium falciparum malaria	Malar J	2016	excluded	Inappropriate Topic
Xia H, Fang Q, Jangpatarapongsa K, Zhiyong T, Cui L, Li B, Udomsangpetch R.	A comparative study of natural immune responses against Plasmodium vivax C-terminal merozoite surface protein-1 (PvMSP-1) and apical membrane antigen-1 (PvAMA-1) in two endemic settings	EXCLI J	2015	excluded	Inappropriate Topic
Abdalal, Shaymaa A; Yukich, Joshua; Andrinoplous, Katherine; Alghanmi, Maimonah; Wakid, Majed H; Zawawi, Ayat; Harakeh, Steve; Altwaim, Sarah; Gattan, Hattan; Niyazi, Hatton;	A Description of Malaria–related Knowledge, Perceptions, Practices, and Treatment–Seeking Behaviors of Migrants Workers in Jazan, Saudi Arabia		2022	excluded	Inappropriate Topic
Sudathip P, Kitchakarn S, Shah JA, Bisanzio D, Young F, Gopinath D, Pinyajeerapat N, Sintasath D, Lertpiriyasuwat C.	A foci cohort analysis to monitor successful and persistent foci under Thailand's Malaria Elimination Strategy	Malar J	2021	Excluded	Inappropriate Topic
Ahmad, Riris Andono; Nelli, Luca; Surendra, Henry; Arisanti, Risalia Reni; Lesmanawati, Dyah Ayu Shinta; Byrne, Isabel; Dumont, Elin; Drakeley, Chris; Stresman, Gillian; Wu, Lindsey;	A framework for evaluating health system surveillance sensitivity to support public health decision-making for malaria elimination: a case study from Indonesia	BMC infectious diseases	2022	Excluded	Inappropriate Topic
Campaign, IOM Malaria Day; Son, Mae Hong;	A Global Report on Population Mobility and Malaria			Excluded	Report: did not include any measures of association
Uushona, Selma Ingandipewa;	A model to facilitate socio-cultural congruent Malaria care: The training of health extension workers in Ohagwena region, Namibia		2019	Excluded	Inappropriate Topic
Ahmad RA, Ferdiana A, Surendra H, Sy TR, Herbianto D, Rahayujati TB, Rejeki DSS, Murhandarwati EEH.	A participatory approach to address within-country cross-border malaria: the case of Menoreh Hills in Java, Indonesia	Malar J	2021	excluded	Inappropriate Topic
Wang, Siqi; Huang, Fang; Yan, He; Yin, Jianhai; Xia, Zhigui;	A review of malaria molecular markers for drug resistance in Plasmodium falciparum and Plasmodium vivax in China	Frontiers in Cellular and Infection Microbiology	2023	Excluded	Inappropriate Topic
Barros, Jacqueline de Aguiar; Granja, Fabiana; Citó, Arthur Camurça; Peterka, Cássio; Ferreira-da-Cruz, Maria de Fátima;	A snapshot of a representative Brazilian state of illegal mining in indigenous areas during the era of malaria elimination	Cadernos de Saúde Pública	2024	Excluded	Inappropriate Topic
Wangdi, Kinley; Xu, Zhijing; Suwannatrai, Apiporn T; Kurscheid, Johanna; Lal, Aparna; Namgay, Rinzin; Glass, Kathryn; Gray, Darren J; Clements, Archie CA;	A spatio-temporal analysis to identify the drivers of malaria transmission in Bhutan	Scientific Reports	2020	Excluded	excluded at abstract screening
Smith, David L; Cohen, Justin M; Chiyaka, Christinah; Johnston, Geoffrey; Gething, Peter W; Gosling, Roly; Buckee, Caroline O; Laxminarayan, Ramanan; Hay, Simon I; Tatem, Andrew J;	A sticky situation: the unexpected stability of malaria elimination	Philosophical Transactions of the Royal Society B: Biological Sciences	2013	Excluded	excluded at abstract screening
El Sayed BB, Arnot DE, Mukhtar MM, Baraka OZ, Dafalla AA, Elnaiem DE, Nugud AH.	A study of the urban malaria transmission problem in Khartoum	Acta Trop	2000	Excluded	excluded at abstract screening
Wu HM, Fang ZQ, Zhao D, Chen YL, Liu CG, Liang X.	A study on the epidemiological characteristics and infectious forecast model of malaria at Guangzhou Airport among Chinese returnees from Africa	Malar J	2017	Excluded	excluded at abstract screening
Wu HuiMing, Wu HuiMing; Fang ZhiQiang, Fang ZhiQiang; Zhao Dang, Zhao Dang; Chen YanLing, Chen YanLing; Liu ChuanGe, Liu ChuanGe; Liang Xi, Liang Xi;	A study on the epidemiological characteristics and infectious forecast model of malaria at Guangzhou Airport among Chinese returnees from Africa.		2017	Excluded	excluded at abstract screening
Alhaddad, Mousa J; Alsaeed, Ali; Alkhalifah, Ridha H; Alkhalaf, Makarem A; Altriki, Mohammed Y; Almousa, Arif A; Alqassim, Mohammed J; Alibrahim, Fatimah;	A surge in malaria cases in the eastern health region of Saudi Arabia during the COVID-19 pandemic	Cureus	2023	excluded	excluded at abstract screening stage
Sugiarto SR, Natalia D, Mohamad DSA, Rosli N, Davis WA, Baird JK, Singh B, Elyazar I, Divis PCS, Davis TME.	A survey of simian Plasmodium infections in humans in West Kalimantan, Indonesia	Sci Rep	2022	excluded	excluded at abstract screening
Kitvatanachai S, Janyapoon K, Rhongbutsri P, Thap LC.	A survey on malaria in mobile Cambodians in Aranyaprathet, Sa Kaeo Province, Thailand	Southeast Asian J Trop Med Public Health	2003	excluded	excluded at abstract screening
Kencanawati, Dewa Ayu Putu Mariana; Mirong, Ignasensia D; Martha, Evi;	A Systematic Scoping Review Of Malaria Prevention Programs In Pregnancy	Jurnal Health Sains	2022	excluded	Not a primary data paper
Zieler H, Garon CF, Fischer ER, Shahabuddin M.	A tubular network associated with the brush-border surface of the Aedes aegypti midgut: implications for pathogen transmission by mosquitoes	J Exp Biol	2000	excluded	Inappropriate Topic
Marasri, Nattapol; Overgaard, Hans J; Sumarnrote, Anchana; Thanispong, Kanutcharee; Corbel, Vincent; Chareonviriyaphap, Theeraphap;	Abundance and distribution of Anopheles mosquitoes in a malaria endemic area along the Thai‐Lao border	Journal of Vector Ecology	2017	Excluded	Inappropriate Topic
Alam MS, Al-Amin HM, Elahi R, Chakma S, Kafi MAH, Khan WA, Haque R, Sack DA, Sullivan DJ Jr, Norris DE.	Abundance and Dynamics of Anopheles (Diptera: Culicidae) Larvae in a Malaria Endemic Area of Bangladesh	J Med Entomol	2018	excluded	Inappropriate Topic
Yeung S, Van Damme W, Socheat D, White NJ, Mills A.	Access to artemisinin combination therapy for malaria in remote areas of Cambodia	Malar J	2008	excluded	Inappropriate Topic
Motsholapheko, MR; Ngwenya, BN;	Access to water resources and household vulnerability to malaria in the Okavango Delta, Botswana	African Handbook of Climate Change Adaptation	2021	excluded	Inappropriate Topic
Yalew, Amsalu Woldie;	Achievements, gaps, and emerging challenges in controlling malaria in Ethiopia	Frontiers in Tropical Diseases	2022	Excluded	excluded at abstract screening, Did not report on measures of association
Monyarit S, Pan-ngum W, Lawpoolsri S, Yimsamran S, Pongnumkul S, Kaewkungwal J, Singhasivanon P.	Advantages of using voiced questionnaire and image capture application for data collection from a minority group in rural areas along the Thailand-Myanmar border	Inform Prim Care	2014	Excluded	Inappropriate Topic
McGready R, Lee SJ, Wiladphaingern J, Ashley EA, Rijken MJ, Boel M, Simpson JA, Paw MK, Pimanpanarak M, Mu O, Singhasivanon P, White NJ, Nosten FH.	Adverse effects of falciparum and vivax malaria and the safety of antimalarial treatment in early pregnancy: a population-based study	Lancet Infect Dis	2012	Excluded	Inappropriate Topic
World Health Organization;	Advisory Committee Meeting of the Mekong Roll Back Malaria IEC Project, Ha Noi, Viet Nam, 19-20 November 2004: report		2004	Excluded	Inappropriate Topic
Mercy K, Balajee A, Numbere TW, Ngere P, Simwaba D, Kebede Y.	Africa CDC's blueprint to enhance early warning surveillance: accelerating implementation of event-based surveillance in Africa	J Public Health Afr	2023	Excluded	Inappropriate Topic
STORY, BEAUTY;	African hair and skin care			Excluded	Inappropriate Topic
Amutenya, Kaarina Nduuvunawa;	An analysis of the development of the 2010-2016 Namibia malaria strategic Plan and its relation to health promotion		2015	Excluded	Inappropriate Topic
Merrill, Rebecca D; Chabi, Ali Imorou Bah; McIntyre, Elvira; Kouassi, Jules Venance; Alleby, Martial Monney; Codja, Corrine; Tante, Ouyi; Martial, Godjedo Togbemabou Primous; Kone, Idriss; Ward, Sarah;	An approach to integrate population mobility patterns and sociocultural factors in communicable disease preparedness and response	Humanities and Social Sciences Communications	2021	Excluded	Inappropriate Topic
Mutero, Clifford Maina; Mbogo, Charles; Mwangangi, Joseph; Imbahale, Susan; Kibe, Lydia; Orindi, Benedict; Girma, Melaku; Njui, Annah; Lwande, Wilber; Affognon, Hippolyte;	An assessment of participatory integrated vector management for malaria control in Kenya	Environmental health perspectives	2015	Excluded	Inappropriate Topic
Islam, Nazrul; Bonovas, Stefanos; Nikolopoulos, Georgios K;	An epidemiological overview of malaria in Bangladesh	Travel medicine and infectious disease	2013	Excluded	excluded at abstract screening
Blanchet, Karl; Sistenich, Vera; Ramesh, Anita; Frison, Severine; Warren, Emily; Smith, James; Hossain, Mazeda; Knight, Abigail; Lewis, Chris; Post, N;	An evidence review of research on health interventions in humanitarian crises		2014	Exluded	excluded at abstract screening
Abdalal, Shaymaa A; Yukich, Joshua; Andrinoplous, Katherine; Harakeh, Steve; Altwaim, Sarah A; Gattan, Hattan; Carter, Brendan; Shammaky, Mohammed; Niyazi, Hatoon A; Alruhaili, Mohammed H;	An insight to better understanding cross border malaria in Saudi Arabia	Malaria Journal	2023	excluded	duplicate
Wijeyaratne, Panduka M; Valecha, Neena; Joshi, Ananda B; Singh, Deepika; Pandey, Sabeena;	An inventory on malaria drug resistance in Bangladesh, Bhutan, India and Nepal	Environment Health Project Activity Report	2005	Excluded	Inappropriate Topic
Chanda, Emmanuel; Arshad, Mohd; Khaloua, Asmaa; Zhang, Wenyi; Namboze, Josephine; Uusiku, Pentrina; Angula, Andreas H; Gausi, Khoti; Tiruneh, Desta; Islam, Quazi M;	An investigation of the Plasmodium falciparum malaria epidemic in Kavango and Zambezi regions of Namibia in 2016	Transactions of the Royal Society of Tropical Medicine and Hygiene	2018	Excluded	excluded at abstract screening
World Health Organization;	An urgent front: Cross-border collaboration to secure a malaria-free south-east Asia region		2018	Excluded	Focus of article is on cross border collaboration not factors associated with border malaria
Zhang Q, Hua G, Bayyareddy K, Adang MJ.	Analyses of ?-amylase and ?-glucosidase in the malaria vector mosquito, Anopheles gambiae, as receptors of Cry11Ba toxin of Bacillus thuringiensis subsp. jegathesan	Insect Biochem Mol Biol	2013	Excluded	Inappropriate Topic
Tam G, Cowling BJ, Maude RJ.	Analysing human population movement data for malaria control and elimination	Malar J	2021	duplicate	excluded at abstract screening
Wangdi, Kinley; Canavati, Sara E; Ngo, Thang Duc; Tran, Long Khanh; Nguyen, Thu Minh; Tran, Duong Thanh; Martin, Nicholas J; Clements, Archie CA;	Analysis of clinical malaria disease patterns and trends in Vietnam 2009–2015	Malaria journal	2018	Excluded	excluded at abstract screening
Pattanawong U, Putaporntip C, Kakino A, Yoshida N, Kobayashi S, Yanmanee S, Jongwutiwes S, Tachibana H.	Analysis of D-A locus of tRNA-linked short tandem repeats reveals transmission of Entamoeba histolytica and E. dispar among students in the Thai-Myanmar border region of northwest Thailand	PLoS Negl Trop Dis	2021	excluded	Inappropriate Topic
Nihei N, Hashida Y, Kobayashi M, Ishii A.	Analysis of malaria endemic areas on the Indochina Peninsula using remote sensing	Jpn J Infect Dis	2002	Excluded	Inappropriate Topic
Surendra, Henry; Wijayanti, Mahardika A; Murhandarwati, Elsa H; Irnawati; Yuniarti, Titik; Mardiati; Herdiana; Sumiwi, Maria E; Hawley, William A; Lobo, Neil F;	Analysis of serological data to investigate heterogeneity of malaria transmission: a community-based cross-sectional study in an area conducting elimination in Indonesia	Malaria Journal	2019	Excluded	Inappropriate Topic
Ndlovu, Noluthando;	Analysis of the geographical patterns of malaria transmission in KwaZulu-Natal, South Africa using Bayesian spatio-temporal modelling.		2013	Excluded	Inappropriate Topic
Wambui, Kennedy Mwai;	Analytical frameworks for studies prone to misclassification bias to identify correlates of disease protection Case study: immunity to malaria		2021	Excluded	Inappropriate Topic
Fouque F, Gaborit P, Carinci R, Issaly J, Girod R.	Annual variations in the number of malaria cases related to two different patterns of Anopheles darlingi transmission potential in the Maroni area of French Guiana	Malar J	2010	Excluded	Inappropriate Topic
Ya-Umphan, Phubeth; Cerqueira, Dominique; Cottrell, Gilles; Parker, Daniel M; Fowkes, Freya JI; Nosten, Francois; Corbel, Vincent;	Anopheles salivary biomarker as a proxy for estimating Plasmodium falciparum malaria exposure on the Thailand–Myanmar border	The American journal of tropical medicine and hygiene	2018	Excluded	Inappropriate Topic
Ya-Umphan, Phubeth; Cerqueira, Dominique; Cottrell, Gilles; Parker, Daniel M; Fowkes, Freya JI; Nosten, Francois; Corbel, Vincent;	Anopheles salivary biomarker as a proxy for estimating Plasmodium falciparum malaria exposure on the Thailand–Myanmar border	The American journal of tropical medicine and hygiene	2018	Excluded	inappropriate topic
Mwema, Tabeth;	Anopheles vectors species composition, their biting cycle and role of human behaviour in Malaria transmission in an endemic region from Namibia		2021	excluded	Paper deals with entomology and did not report on any associated anthropogenic factors
Pusawang, Kanchon; Sriwichai, Patchara; Aupalee, Kittipat; Yasanga, Thippawan; Phuackchantuck, Rochana; Zhong, Daibin; Yan, Guiyun; Somboon, Pradya; Junkum, Anuluck; Wongpalee, Somsakul Pop;	Antennal morphology and sensilla ultrastructure of the malaria vectors, Anopheles maculatus and An. sawadwongporni (Diptera: Culicidae)	Arthropod Structure & Development	2023	excluded	Inappropriate Topic
Castelli F, Capone S, Pedruzzi B, Matteelli A.	Antimicrobial prevention and therapy for travelers' infection	Expert Rev Anti Infect Ther	2007	Excluded	Inappropriate Topic
Adeola, Abiodun Morakinyo;	Application of remotely sensed environmental variables for predicting malaria cases in Nkomazi municipality South Africa		2016	Excluded	Inappropriate Topic
Tessema, Sofonias K; Raman, Jaishree; Duffy, Craig W; Ishengoma, Deus S; Amambua-Ngwa, Alfred; Greenhouse, Bryan;	Applying next-generation sequencing to track falciparum malaria in sub-Saharan Africa	Malaria journal	2019	Excluded	Inappropriate Topic
Dhiman, Sunil;	Are malaria elimination efforts on right track? An analysis of gains achieved and challenges ahead	Infectious diseases of poverty	2019	excluded	Inappropriate Topic
Khamsiriwatchara A, Sudathip P, Sawang S, Vijakadge S, Potithavoranan T, Sangvichean A, Satimai W, Delacollette C, Singhasivanon P, Lawpoolsri S, Kaewkungwal J.	Artemisinin resistance containment project in Thailand. (I): Implementation of electronic-based malaria information system for early case detection and individual case management in provinces along the Thai-Cambodian border	Malar J	2012	Excluded	Inappropriate Topic
Price RN, Nosten F, Luxemburger C, Kham A, Brockman A, Chongsuphajaisiddhi T, White NJ.	Artesunate versus artemether in combination with mefloquine for the treatment of multidrug-resistant falciparum malaria	Trans R Soc Trop Med Hyg	1995	Excluded	Inappropriate Topic
Price RN, Nosten F, Luxemburger C, van Vugt M, Phaipun L, Chongsuphajaisiddhi T, White NJ.	Artesunate/mefloquine treatment of multi-drug resistant falciparum malaria	Trans R Soc Trop Med Hyg	1997	Excluded	Inappropriate Topic
Patra, Poly; Mandal, Anukul; Majumder, Raja; Ghosh, Debashish; Bhunia, Gouri;	Assessing and monitoring malaria epidemiology using remote sensing and GIS in Murshidabad District, West Bengal (India)	Journal of Geography, Environment and Earth Science International	2017	Excluded	Inappropriate Topic
Sudathip, Prayuth; Naowarat, Sathapana; Kitchakarn, Suravadee; Gopinath, Deyer; Bisanzio, Donal; Pinyajeerapat, Niparueradee; Sintasath, David; Shah, Jui A;	Assessing Thailand’s 1-3-7 surveillance strategy in accelerating malaria elimination	Malaria Journal	2022	Excluded	Inappropriate Topic
Sidibe A, Maglior A, Cueto C, Chen I, Le Menach A, Chang MA, Eisele TP, Andrinopolous K, Cherubin J, Lemoine JF, Bennett A.	Assessing the role of the private sector in surveillance for malaria elimination in Haiti and the Dominican Republic: a qualitative study	Malar J	2019	Excluded	Inappropriate Topic
Chuang, Ting-Wu; Soble, Adam; Ntshalintshali, Nyasatu; Mkhonta, Nomcebo; Seyama, Eric; Mthethwa, Steven; Pindolia, Deepa; Kunene, Simon;	Assessment of climate-driven variations in malaria incidence in Swaziland: toward malaria elimination	Malaria journal	2017	Excluded	Inappropriate Topic
Mutegeki E, Chimbari MJ, Mukaratirwa S.	Assessment of individual and household malaria risk factors among women in a South African village	Acta Trop	2017	Excluded	Inappropriate Topic
Hein, Sa Aung;	Assessment of Knowledge, Attitude and Practice Regarding Malaria Prevention Towards Internal Migrant Population in Kawthoung Township, Kawthoung District, Tanintharyi Region, Myanmar: A Cross Sectional Study		2017	Excluded	Inappropriate Topic
Zeng XC, Sun XD, Li JX, Chen MN, Deng DW, Zhang CL, Lin ZR, Zhou ZY, Zhou YW, Yang YM, Zhou S.	Assessment of malaria control consultation and service posts in Yunnan, P. R. China	Infect Dis Poverty	2016	Excluded	Inappropriate Topic
Zeng, Xu-Can; Sun, Xiao-Dong; Li, Jian-Xiong; Chen, Meng-Ni; Deng, Dao-Wei; Zhang, Cang-Lin; Lin, Zu-Rui; Zhou, Zi-You; Zhou, Yao-Wu; Yang, Ya-Ming;	Assessment of malaria control consultation and service posts in Yunnan, PR China	Infectious Diseases of Poverty	2016	Excluded	Duplicate
Sa-Ngamuang, Chaitawat; Lawpoolsri, Saranath; Su Yin, Myat; Barkowsky, Thomas; Cui, Liwang; Prachumsri, Jetsumon; Haddawy, Peter;	Assessment of malaria risk in Southeast Asia: a systematic review	Malaria Journal	2023	excluded	not eligible: systematic review
Lek D, Gopinath D, Ek S, Heng S, Bun S, Say C, Sokomar N, Ty KS, Rekol H.	Assessment of net lending strategy to better reach mobile and migrant populations in malaria endemic areas of Cambodia	Infect Dis Poverty	2018	excluded	Inappropriate Topic
Cheng B, Htoo SN, Mhote NPP, Davison CM.	Association between biological sex and insecticide-treated net use among household members in ethnic minority and internally displaced populations in eastern Myanmar	PLoS One	2021	Excluded	Inappropriate Topic
Oo MM, Liabsuetrakul T, Boonathapat N, Aung HKK, Pungrassami P.	Association of Health Insurance and Documentation with Stigma and Social Support Among Myanmar Migrants with Tuberculosis Before and During Thailand's Policy on Border Closure Due to COVID-19: a Cross-Sectional Study	J Racial Ethn Health Disparities	2022	Excluded	Inappropriate Topic
Zeng W, Malla P, Xu X, Pi L, Zhao L, He X, He Y, Menezes LJ, Cui L, Yang Z.	Associations among Soil-Transmitted Helminths, G6PD Deficiency and Asymptomatic Malaria Parasitemia, and Anemia in Schoolchildren from a Conflict Zone of Northeast Myanmar	Am J Trop Med Hyg	2020	Excluded	Inappropriate Topic
Legesse, Gudeta; Tafesse, Weynshet; Kenea, Dagaga; Subussa, Bereket Wake; Alemayehu, Gezahegn Solomon; Kebede, Tadesse; Golassa, Lemu; Ali, Musa Mohammed; Hailu, Asrat;	Asymptomatic malaria and predictors among migrant farmworkers East Shewa zone Oromia Ethiopia	Scientific Reports	2024	excluded	excluded at abstract screening
Tu H, Feng J, Yu C, Lin K, Peiyu W, Shaomi X, Lingyun L, Jian L.	Asymptomatic malaria infection at the China-Vietnam border: Knowledge and implications for the cross-border migrant population during the COVID-19 pandemic	Travel Med Infect Dis	2022	Excluded	excluded at abstract screening stage
Mosnier E, Douine M, Epelboin L, Pelleau S, Pommier de Santi V, Dangel Y, Demar M, Mutricy R, Guarmit B, Nacher M, Brousse P, Davy D, Djossou F, Musset L.	Asymptomatic Plasmodium falciparum and vivax infection in the neighborhood of Blondin, Saint-Georges-de-l'Oyapock District, French Guiana	Bull Soc Pathol Exot	2017	Excluded	excluded at abstract screening stage
Longley RJ, França CT, White MT, Kumpitak C, Sa-Angchai P, Gruszczyk J, Hostetler JB, Yadava A, King CL, Fairhurst RM, Rayner JC, Tham WH, Nguitragool W, Sattabongkot J, Mueller I.	Asymptomatic Plasmodium vivax infections induce robust IgG responses to multiple blood-stage proteins in a low-transmission region of western Thailand	Malar J	2017	Excluded	Inappropriate Topic
Thway AM, Rotejanaprasert C, Sattabongkot J, Lawawirojwong S, Thi A, Hlaing TM, Soe TM, Kaewkungwal J.	Bayesian spatiotemporal analysis of malaria infection along an international border: Hlaingbwe Township in Myanmar and Tha-Song-Yang District in Thailand	Malar J	2018	excluded	excluded at abstract screening stage
Aung Minn Thway, Aung Minn Thway; Rotejanaprasert, C; Sattabongkot, J; Lawawirojwong, S; Aung Thi, Aung Thi; Tin Maung Hlaing, Tin Maung Hlaing; Thiha Myint Soe, Thiha Myint Soe; Kaewkungwal, J;	Bayesian spatiotemporal analysis of malaria infection along an international border: Hlaingbwe Township in Myanmar and Tha-Song-Yang District in Thailand.		2018	Excluded	excluded at abstract screening stage
Hashmi AH, Paw MK, Nosten S, Darakamon MC, Gilder ME, Charunwatthana P, Carrara VI, Wickramasinghe K, Angkurawaranon C, Plugge E, McGready R.	'Because the baby asks for it': a mixed-methods study on local perceptions toward nutrition during pregnancy among marginalised migrant women along the Myanmar-Thailand border	Glob Health Action	2018	Excluded	Inappropriate Topic
Dolan G, ter Kuile FO, Jacoutot V, White NJ, Luxemburger C, Malankirii L, Chongsuphajaisiddhi T, Nosten F.	Bed nets for the prevention of malaria and anaemia in pregnancy	Trans R Soc Trop Med Hyg	1993	Excluded	Inappropriate Topic
Chaveepojnkamjorn W, Pichainarong N.	Behavioral factors and malaria infection among the migrant population, Chiang Rai province	J Med Assoc Thai	2005	Included	Reported Odds Ratios and conducted in border region
Smith, Catherine; Whittaker, Maxine;	Beyond mobile populations: a critical review of the literature on malaria and population mobility and suggestions for future directions	Malaria Journal	2014	Excluded	Inappropriate Topic
World Health Organization;	Bhutan malaria control programme review: a report: 23-30 March 2010		2011	Excluded	Inappropriate Topic
Snounou G, Zhu X, Siripoon N, Jarra W, Thaithong S, Brown KN, Viriyakosol S.	Biased distribution of msp1 and msp2 allelic variants in Plasmodium falciparum populations in Thailand	Trans R Soc Trop Med Hyg	1999	Excluded	Inappropriate Topic
Sharma VP, Dev V.	Biology & control of Anopheles culicifacies Giles 1901	Indian J Med Res	2015	Excluded	Inappropriate Topic
Sunseri T.	Blood Trials: Transfusions, Injections, and Experiments in Africa, 1890-1920	J Hist Med Allied Sci	2016	Excluded	Inappropriate Topic
Bhumiratana A, Intarapuk A, Sorosjinda-Nunthawarasilp P, Maneekan P, Koyadun S.	Border malaria associated with multidrug resistance on Thailand-Myanmar and Thailand-Cambodia borders: transmission dynamic, vulnerability, and surveillance	Biomed Res Int	2013	Excluded	Inappropriate Topic
Li, Xiaohong; Snow, Robert W; Lindblade, Kim; Noor, Abdisalan M; Steketee, Richard; Rabinovich, Regina; Gopinath, Deyer; Gasimov, Elkhan; Alonso, Pedro L;	Border malaria: defining the problem to address the challenge of malaria elimination	Malaria Journal	2023	excluded	descriptive paper with no analytical computations
Golumbeanu, Monica; Edi, Constant AV; Hetzel, Manuel W; Koepfli, Cristian; Nsanzabana, Christian;	Bridging the Gap from Molecular Surveillance to Programmatic Decisions for Malaria Control and Elimination	The American Journal of Tropical Medicine and Hygiene	2023	Excluded	Inappropriate Topic
Chhetri, Vishal; Dukpa, Tobgyel; Namgay, Rinzin; Wangchuk, Kesang; Pokhrel, Hari Prasad;	Burden of malaria in three endemic districts of Bhutan: road to malaria elimination	International Journal of Innovative Research in Medical Science (IJIRMS)	2019	Excluded	Inappropriate Topic
Rangel, Gregorio; Teerawattanapong, Nattawat; Chamnanchanunt, Supat; Umemura, Tsukuru; Pinyachat, Anuwat; Wanram, Surasak;	Candidate microRNAs as biomarkers in malaria infection: a systematic review	Current Molecular Medicine	2020	Excluded	Inappropriate Topic
Shahandeh, Khandan; Basseri, Hamid Reza;	Challenges and the path forward on malaria elimination intervention: a systematic review	Iranian Journal of Public Health	2019	Excluded	Inappropriate Topic
Shu, ZHANG;	Challenges of maintaining malaria elimination in China: Cross⁃ border malaria	Chinese Journal of Schistosomiasis Control	2022	Excluded	Inappropriate Topic
Ding, Wei; Lu, Shenning; Xu, Qiuli; Ma, Xuejiao; Wang, Bei; Xue, Jingbo; Sun, Xiaodong; Xu, Jianwei; Cotter, Chris; Wang, Duoquan;	Challenges of Sustaining Malaria Community Case Management in 81 Township Hospitals along the China-Myanmar Border Region—Yunnan Province, China, 2020	China CDC Weekly	2021	Excluded	Inappropriate Topic
Thellier, M; Simard, Frédéric; Musset, Lise; Cot, Michel; Velut, G; Kendjo, E; Pradines, Bruno;	Changes in malaria epidemiology in France and worldwide, 2000–2015	Medecine et maladies infectieuses	2020	Excluded	excluded at abstract screening stage
Carrara, Verena Ilona; Zwang, Julien; Ashley, Elizabeth A; Price, Ric N; Stepniewska, Kasia; Barends, Marion; Brockman, Alan; Anderson, Tim; McGready, Rose; Phaiphun, Lucy;	Changes in the treatment responses to artesunate-mefloquine on the northwestern border of Thailand during 13 years of continuous deployment	PloS one	2009	Excluded	Inappropriate Topic
Lai, Shengjie; Sun, Junling; Ruktanonchai, Nick W; Zhou, Sheng; Yu, Jianxing; Routledge, Isobel; Wang, Liping; Zheng, Yaming; Tatem, Andrew J; Li, Zhongjie;	Changing epidemiology and challenges of malaria in China towards elimination	Malaria journal	2019	Excluded	excluded at abstract screening
Wetzler EA, Marchesini P, Villegas L, Canavati S.	Changing transmission dynamics among migrant, indigenous and mining populations in a malaria hotspot in Northern Brazil: 2016 to 2020	Malar J	2022	Excluded	Duplicate
Wetzler, Erica Anne; Marchesini, Paola; Villegas, Leopoldo; Canavati, Sara;	Changing transmission dynamics among migrant, indigenous and mining populations in a malaria hotspot in Northern Brazil: 2016 to 2020	Malaria Journal	2022	Excluded	excluded at abstract screening stage
Guerra, Carlos A; Citron, Daniel T; García, Guillermo A; Smith, David L;	Characterising malaria connectivity using malaria indicator survey data	Malaria journal	2019	Excluded	Inappropriate Topic
Banjara MR, Sirawaraporn W, Petmitr S, Imwong M, Joshi AB, Chavalitshewinkoon-Petmitr P.	Characteristics and risk factors of Plasmodium falciparum malaria in Eastern and Central Nepal	Kathmandu Univ Med J (KUMJ)	2009	Excluded	Inappropriate Topic
Sermwittayawong, Natthawan; Nishibuchi, Mitsuaki; Sawangjaroen, Nongyao; Vuddhakul, Varaporn;	Characterization of malaria infection at two border areas of Thailand adjoining with Myanmar and Malaysia	Southeast Asian J Trop Med Public Health	2015	Excluded	excluded at abstract screening stage
Ould Ahmedou Salem MS, Mint Lekweiry K, Bouchiba H, Pascual A, Pradines B, Ould Mohamed Salem Boukhary A, Briolant S, Basco LK, Bogreau H.	Characterization of Plasmodium falciparum genes associated with drug resistance in Hodh Elgharbi, a malaria hotspot near Malian-Mauritanian border	Malar J	2017	Excluded	Inappropriate Topic
Hast M, Mharakurwa S, Shields TM, Lubinda J, Searle K, Gwanzura L, Munyati S, Moss WJ.	Characterizing human movement patterns using GPS data loggers in an area of persistent malaria in Zimbabwe along the Mozambique border	BMC Infect Dis	2022	Excluded	Inappropriate Topic
Xia, Zhi-Gui; Wang, Ru-Bo; Wang, Duo-Quan; Feng, Jun; Zheng, Qi; Deng, Chang-Sheng; Abdulla, Salim; Guan, Ya-Yi; Ding, Wei; Yao, Jia-Wen;	China–Africa cooperation initiatives in malaria control and elimination	Advances in Parasitology	2014	Excluded	Inappropriate Topic
Liu P, Guo Y, Qian X, Tang S, Li Z, Chen L.	China's distinctive engagement in global health	Lancet	2014	Excluded	Inappropriate Topic
Zakeri S, Abouie Mehrizi A, Djadid ND, Snounou G.	Circumsporozoite protein gene diversity among temperate and tropical Plasmodium vivax isolates from Iran	Trop Med Int Health	2006	Excluded	Inappropriate Topic
Roh ME, Lausatianragit K, Chaitaveep N, Jongsakul K, Sudathip P, Raseebut C, Tabprasit S, Nonkaew P, Spring M, Arsanok M, Boonyarangka P, Sriwichai S, Sai-Ngam P, Chaisatit C, Pokpong P, Prempree P, Rossi S, Feldman M, Wojnarski M, Bennett A, Gosling R, Jearakul D, Lausatianragit W, Smith PL, Martin NJ, Lover AA, Fukuda MM.	Civilian-military malaria outbreak response in Thailand: an example of multi-stakeholder engagement for malaria elimination	Malar J	2021	Excluded	Inappropriate Topic
Kapwata, Thandi;	Climatic variable selection using random forests regression for malaria transmission modelling in Mpumalanga Province, South Africa.		2015	Excluded	Inappropriate Topic
Ebhuoma, Osadolor Obiahon;	Climatic, environmental and socio-economic factors for malaria transmission modelling in KwaZulu-Natal, South Africa.		2018	Excluded	Inappropriate Topic
World Health Organization;	Climbing towards elimination in Bhutan		2015	Excluded	Inappropriate Topic
Luxemburger C, Nosten F, Kyle DE, Kiricharoen L, Chongsuphajaisiddhi T, White NJ.	Clinical features cannot predict a diagnosis of malaria or differentiate the infecting species in children living in an area of low transmission	Trans R Soc Trop Med Hyg	1998	Excluded	Inappropriate Topic
Zhou G, Sun L, Xia R, Duan Y, Xu J, Yang H, Wang Y, Lee MC, Xiang Z, Yan G, Cui L, Yang Z.	Clinical malaria along the China-Myanmar border, Yunnan Province, China, January 2011-August 2012	Emerg Infect Dis	2014	excluded	excluded at abstract screening stage
Webster HK, Thaithong S, Pavanand K, Yongvanitchit K, Pinswasdi C, Boudreau EF.	Cloning and characterization of mefloquine-resistant Plasmodium falciparum from Thailand	Am J Trop Med Hyg	1985	Excluded	Inappropriate Topic
Hergott, Dianna EB; Balkus, Jennifer E; García, Guillermo A; Cruz, Kurtis R; Seilie, Annette M; Masters, Haley; Aveika, Akum A; Iyanga, Marcos Mbuilto; Mba Eyono, Jeremias Nzamio; Guthrie, Brandon L;	Clustering of subpatent infections in households with asymptomatic rapid diagnostic test-positive cases in Bioko Island, Equatorial Guinea independent of travel to regions of higher malaria endemicity: a cross-sectional study	Malaria journal	2021	Excluded	Inappropriate Topic
Manning J, Lon C, Spring M, Wojnarski M, Somethy S, Chann S, Gosi P, Soveasna K, Sriwichai S, Kuntawunginn W, Fukuda MM, Smith PL, Rekol H, Sinoun M, So M, Lin J, Satharath P, Saunders D.	Cluster-randomized trial of monthly malaria prophylaxis versus focused screening and treatment: a study protocol to define malaria elimination strategies in Cambodia	Trials	2018	Excluded	Inappropriate Topic
Rejeki, Dwi Sarwani Sri; Nurlaela, Sri; Octaviana, Devi; Wijayanto, Bangun; Solikhah, Solikhah;	Clusters of malaria cases at sub-district level in endemic area in Java Island, Indonesia	Geospatial Health	2022	Excluded	Inappropriate Topic
Parent AA, Galindo MS, Lambert Y, Douine M.	Combatting malaria disease among gold miners: a qualitative research within the Malakit project	Health Promot Int	2022	Excluded	Inappropriate Topic
Parent, André-Anne; Galindo, Muriel Suzanne; Bergeron-Longpré, Miguel; Lambert, Yann; Douine, Maylis;	Combatting malaria disease among gold miners: a qualitative research within the Malakit project	Health Promotion International	2022	Excluded	No measure of association reported
Awasthi, Kiran Raj; Jancey, Jonine; Clements, Archie CA; Rai, Rajni; Leavy, Justine Elizabeth;	Community engagement approaches for malaria prevention, control and elimination: a scoping review	BMJ open	2024	Excluded	Inappropriate Topic
Hlongwana KW, Mabaso ML, Kunene S, Govender D, Maharaj R.	Community knowledge, attitudes and practices (KAP) on malaria in Swaziland: a country earmarked for malaria elimination	Malar J	2009	Excluded	Inappropriate Topic
Jiang L, Huang T.	Comparison of the epidemiological aspects of acute infectious diseases between foreign and native imported cases in the border counties of Southwest China, 2008-2017	Epidemiol Infect	2019	Excluded	Inappropriate Topic
Boel M, Carrara VI, Rijken M, Proux S, Nacher M, Pimanpanarak M, Paw MK, Moo O, Gay H, Bailey W, Singhasivanon P, White NJ, Nosten F, McGready R.	Complex Interactions between soil-transmitted helminths and malaria in pregnant women on the Thai-Burmese border	PLoS Negl Trop Dis	2010	Excluded	Inappropriate Topic
da Cruz Franco V, Peiter PC, Carvajal-Cortés JJ, Dos Santos Pereira R, Mendonça Gomes MDS, Suárez-Mutis MC.	Complex malaria epidemiology in an international border area between Brazil and French Guiana: challenges for elimination	Trop Med Health	2019	Excluded	Did not report on measures of association, descriptive paper
Manaca, Maria N; Grimalt, Joan O; Sunyer, Jordi; Mandomando, Inacio; Gonzalez, Raquel; Sacarlal, Jahit; Dobaño, Carlota; Alonso, Pedro L; Menendez, Clara;	Concentration of DDT compounds in breast milk from African women (Manhiça, Mozambique) at the early stages of domestic indoor spraying with this insecticide	Chemosphere	2011	excluded	duplicate
Manaca, Maria N; Grimalt, Joan O; Sunyer, Jordi; Mandomando, Inacio; Gonzalez, Raquel; Sacarlal, Jahit; Dobaño, Carlota; Alonso, Pedro L; Menendez, Clara;	Concentration of DDT compounds in breast milk from African women (Manhiça, Mozambique) at the early stages of domestic indoor spraying with this insecticide	Chemosphere	2011	Excluded	Inappropriate Topic
Zhou, Xiao-Nong; Wayling, Steven; Bergquist, Robert;	Concepts in research capabilities strengthening: positive experiences of network approaches by TDR in the people's Republic of China and eastern Asia	Advances in parasitology	2010	Excluded	Inappropriate Topic
Sinha, Samrat; Liang, Jennifer; Sinha, Samrat; Liang, Jennifer;	Conclusion: Towards Post-conflict Recovery, Social Elasticity and Restoration of Health Equity in Bodoland	Health Inequities in Conflict-affected Areas: Armed Violence, Survival and Post-Conflict Recovery in the Indo-Bhutan Borderlands	2021	excluded	duplicate
Liu, Yaobao; Tessema, Sofonias K; Murphy, Maxwell; Xu, Sui; Schwartz, Alanna; Wang, Weiming; Cao, Yuanyuan; Lu, Feng; Tang, Jianxia; Gu, Yaping;	Confirmation of the absence of local transmission and geographic assignment of imported falciparum malaria cases to China using microsatellite panel	Malaria journal	2020	Excluded	Inappropriate Topic
Saldanha, Raphael; Mosnier, Émilie; Barcellos, Christovam; Carbunar, Aurel; Charron, Christophe; Desconnets, Jean-Christophe; Guarmit, Basma; Gomes, Margarete Do Socorro Mendonça; Mandon, Théophile; Mendes, Anapaula Martins;	Contributing to elimination of cross-border malaria through a standardized solution for case surveillance, data sharing, and data interpretation: development of a cross-border monitoring system	JMIR public health and surveillance	2020	excluded	duplicate
Saldanha R, Mosnier É, Barcellos C, Carbunar A, Charron C, Desconnets JC, Guarmit B, Gomes MDSM, Mandon T, Mendes AM, Peiter PC, Musset L, Sanna A, Van Gastel B, Roux E.	Contributing to Elimination of Cross-Border Malaria Through a Standardized Solution for Case Surveillance, Data Sharing, and Data Interpretation: Development of a Cross-Border Monitoring System	JMIR Public Health Surveill	2020	excluded	excluded at abstract screening paper focuses on strategies for elimination
Bancone G, Gornsawun G, Peerawaranun P, Penpitchaporn P, Paw MK, Poe DD, Win D, Cicelia N, Mukaka M, Archasuksan L, Thielemans L, Nosten F, White NJ, McGready R, Carrara VI.	Contribution of genetic factors to high rates of neonatal hyperbilirubinaemia on the Thailand-Myanmar border	PLOS Glob Public Health	2022	Excluded	Inappropriate Topic
Shanks, G Dennis;	Control and elimination of Plasmodium vivax	Advances in parasitology	2012	Excluded	Inappropriate Topic
Sanna A, Suárez-Mutis M, Lambert Y, Carvalho L, Cairo H, Cox H, de Bort C, Gomes do Socorro Mendonça M, Forero-Peña DA, Gabaldón-Figueira JC, Grillet ME, Klein F, Lazarus C, Lazrek Y, Louzada J, Malafaia D, Marchesini P, Musset L, Oliveira-Ferreira J, Peterka C, Rousseau C, Roux E, Villegas L, Vreden S, Wiedner-Papin S, Laporta GZ, Hiwat H, Douine M.	Cooperation for malaria control and elimination in the Guiana Shield	Lancet Glob Health	2024	Excluded	duplicate
Edwards HM, Sriwichai P, Kirabittir K, Sattabongkot J, Chavez IF, Hii J.	Correction to: Transmission risk beyond the village: entomological and human factors contributing to residual malaria transmission in an area approaching malaria elimination on the Thailand-Myanmar border	Malar J	2019	Excluded	Inappropriate Topic
Rahman, Azizur; Kuddus, Md Abdul;	Cost-effective modeling of the transmission dynamics of malaria: A case study in Bangladesh	Communications in Statistics: Case Studies, Data Analysis and Applications	2020	Excluded	Inappropriate Topic
Chen, Ingrid T; Aung, Tin; Thant, Hnin Nwe Nwe; Sudhinaraset, May; Kahn, James G;	Cost-effectiveness analysis of malaria rapid diagnostic test incentive schemes for informal private healthcare providers in Myanmar	Malaria journal	2015	Excluded	Inappropriate Topic
Richards, Adam K; Banek, Kristin; Mullany, Luke C; Lee, Catherine I; Smith, Linda; Oo, Eh Kalu Shwe; Lee, Thomas J;	Cross?border malaria control for internally displaced persons: Observational results from a pilot programme in eastern Burma/Myanmar	Tropical Medicine & International Health	2009	Excluded	excluded at abstract screening
Correa-Salazar C, Amon JJ.	Cross-border COVID-19 spread amidst malaria re-emergence in Venezuela: a human rights analysis	Global Health	2020	Excluded	Inappropriate Topic
Correa-Salazar, Catalina; Amon, Joseph J;	Cross-border COVID-19 spread amidst malaria re-emergence in Venezuela: a human rights analysis	Globalization and health	2020	Excluded	Inappropriate Topic
World Health Organization;	Cross-border initiatives on HIV/AIDS, TB, malaria and kala-azar: report of an intercountry meeting, Kathmandu, 6-9 March 2001		2001	Excluded	Inappropriate Topic
Richards AK, Banek K, Mullany LC, Lee CI, Smith L, Oo EK, Lee TJ.	Cross-border malaria control for internally displaced persons: observational results from a pilot programme in eastern Burma/Myanmar	Trop Med Int Health	2009	excluded	excluded at abstract screening
Wangdi K, Wetzler E, Marchesini P, Villegas L, Canavati S.	Cross-border malaria drivers and risk factors on the Brazil-Venezuela border between 2016 and 2018	Sci Rep	2022	Included	Reported OR Risk factors for Border malaria
Wangdi, Kinley; Wetzler, Erica; Marchesini, Paola; Villegas, Leopoldo; Canavati, Sara;	Cross-border malaria drivers and risk factors on the Brazil–Venezuela border between 2016 and 2018	Scientific reports	2022	included	Duplicate
Arisco NJ, Peterka C, Castro MC.	Cross-border malaria in Northern Brazil	Malar J	2021	Excluded	Duplicate
Arisco, Nicholas J; Peterka, Cassio; Castro, Marcia C;	Cross-border malaria in Northern Brazil	Malaria Journal	2021	Included	Reported OR Risk factors for Border malaria	NC
Abdallah, Rispah; Louzada, Jaime; Carlson, Christina; Ljolje, Dragan; Udhayakumar, Venkatachalam; Oliveira-Ferreira, Joseli; Lucchi, Naomi W;	Cross-border malaria in the triple border region between Brazil, Venezuela and Guyana	Scientific Reports	2022	Excluded	excluded at abstract screening
Wangdi, Kinley; Gatton, Michelle L; Kelly, Gerard C; Clements, Archie CA;	Cross-border malaria: a major obstacle for malaria elimination	Advances in parasitology	2015	Excluded	duplicate
Clements, Archie CA;	Cross-Border Malaria: A Major Obstacle for Malaria Elimination	Advances in Parasitology	2015	Excluded	excluded at abstract screening
Wangdi K, Gatton ML, Kelly GC, Clements AC.	Cross-border malaria: a major obstacle for malaria elimination	Adv Parasitol	2015	excluded	excluded at abstract screening
Al Zahrani, Mohammed H; Omar, Abdiasiis I; Abdoon, Abdelmohsin MO; Ibrahim, Ali Adam; Alhogail, Abdullah; Elmubarak, Mohamed; Elamin, Yousif Eldirdiry; AlHelal, Mohammed A; Alshahrani, Ali M; Abdelgader, Tarig M;	Cross-border movement, economic development and malaria elimination in the Kingdom of Saudi Arabia	BMC medicine	2018	duplicate	duplicate
Al Zahrani MH, Omar AI, Abdoon AMO, Ibrahim AA, Alhogail A, Elmubarak M, Elamin YE, AlHelal MA, Alshahrani AM, Abdelgader TM, Saeed I, El Gamri TB, Alattas MS, Dahlan AA, Assiri AM, Maina J, Li XH, Snow RW.	Cross-border movement, economic development and malaria elimination in the Kingdom of Saudi Arabia	BMC Med	2018	duplicate	excluded at abstract screening
Damji K, Hashmi AH, Kyi LL, Vincenti-Delmas M, Htun WPP, Ko Ko Aung H, Brummaier T, Angkurawaranon C, Carrara V, Nosten F.	Cross-sectional study of nutritional intake among patients undergoing tuberculosis treatment along the Myanmar-Thailand border	BMJ Open	2022	Excluded	Inappropriate Topic
Thimasarn K.	Current measures of containment of multi-drug resistant falciparum malaria in Thailand	Southeast Asian J Trop Med Public Health	1992	Excluded	Inappropriate Topic
Li, Jiahuan; Docile, Haragakiza Jean; Fisher, David; Pronyuk, Khrystyna; Zhao, Lei;	Current Status of Malaria Control and Elimination in Africa: Epidemiology, Diagnosis, Treatment, Progress and Challenges	Journal of Epidemiology and Global Health	2024	Excluded	Inappropriate Topic
Brand D, Singh JA, Nienaber McKay AG, Cengiz N, Moodley K.	Data sharing governance in sub-Saharan Africa during public health emergencies: Gaps and guidance	S Afr J Sci	2022	Excluded	Inappropriate Topic
Maharaj, Rajendra; Seocharan, Ishen; Qwabe, Bheki; Mkhabela, Moses; Kissoon, Sunitha; Lakan, Vishan;	Decadal epidemiology of malaria in KwaZulu-Natal, a province in South Africa targeting elimination	Malaria journal	2019	Excluded	Inappropriate Topic
Phyo AP, Ashley EA, Anderson TJC, Bozdech Z, Carrara VI, Sriprawat K, Nair S, White MM, Dziekan J, Ling C, Proux S, Konghahong K, Jeeyapant A, Woodrow CJ, Imwong M, McGready R, Lwin KM, Day NPJ, White NJ, Nosten F.	Declining Efficacy of Artemisinin Combination Therapy Against P. Falciparum Malaria on the Thai-Myanmar Border (2003-2013): The Role of Parasite Genetic Factors	Clin Infect Dis	2016	Excluded	Inappropriate Topic
Mishra N, Kaitholia K, Srivastava B, Shah NK, Narayan JP, Dev V, Phookan S, Anvikar AR, Rana R, Bharti RS, Sonal GS, Dhariwal AC, Valecha N.	Declining efficacy of artesunate plus sulphadoxine-pyrimethamine in northeastern India	Malar J	2014	Excluded	Inappropriate Topic
World Health Organization;	Defeating malaria in Asia, the Pacific, Americas, Middle East and Europe		2012	Excluded	Inappropriate Topic
Dev V, Manguin S.	Defeating malaria in the North-East region: the forerunner for malaria elimination in India	Acta Trop	2021	Excluded	Inappropriate Topic
Harrison, GL Abby; Mehra, Somya; Razook, Zahra; Tessier, Natacha; Lee, Stuart; Hetzel, Manuel W; Tavul, Livingstone; Laman, Moses; Amato, Roberto; Miotto, Olivo;	Defining malaria parasite population subdivisions, transmission dynamics and infection origins using SNP barcodes	medRxiv	2023	Excluded	Inappropriate Topic
Nambozi M, Malunga P, Mulenga M, Van Geertruyden JP, D'Alessandro U.	Defining the malaria burden in Nchelenge District, northern Zambia using the World Health Organization malaria indicators survey	Malar J	2014	Excluded	Inappropriate Topic
Phyo, A;	Defining the optimal management of Plasmodium falciparum malaria on a background of emerging artemisinin combination therapy resistance		2017	Excluded	Inappropriate Topic
Meteke, Sarah; Stefopulos, Marianne; Als, Daina; Gaffey, Michelle F; Kamali, Mahdis; Siddiqui, Fahad J; Munyuzangabo, Mariella; Jain, Reena P; Shah, Shailja; Radhakrishnan, Amruta;	Delivering infectious disease interventions to women and children in conflict settings: a systematic review	BMJ Global Health	2020	Excluded	Inappropriate Topic
Sripoorote P, Wattanagoon Y, Inthitanon N, Petchvijit P, Thongyod W, Win KM, Anantjitsupha A, Min NBB, Rachaphaew N, Suk-Aum K, Watakulsin P, Sattabongkot J, Nguitragool W, Aung PL.	Demographic and socioeconomic obstacles to access to malaria services for Myanmar migrants in Thailand	Malar J	2024	Excluded	Inappropriate Topic
Carrara VI, Sirilak S, Thonglairuam J, Rojanawatsirivet C, Proux S, Gilbos V, Brockman A, Ashley EA, McGready R, Krudsood S, Leemingsawat S, Looareesuwan S, Singhasivanon P, White N, Nosten F.	Deployment of early diagnosis and mefloquine-artesunate treatment of falciparum malaria in Thailand: the Tak Malaria Initiative	PLoS Med	2006	Excluded	Inappropriate Topic
Smith JL, Ghimire P, Rijal KR, Maglior A, Hollis S, Andrade-Pacheco R, Das Thakur G, Adhikari N, Thapa Shrestha U, Banjara MR, Lal BK, Jacobson JO, Bennett A.	Designing malaria surveillance strategies for mobile and migrant populations in Nepal: a mixed-methods study	Malar J	2019	Excluded	Inappropriate Topic
Gaillet M, Musset L, Cropet C, Djossou F, Mallard A, Odonne G, Davy D, Douine M, Epelboin L, Lazrek Y, Mathieu L, Nacher M, Mosnier E.	Determination of different social groups' level of knowledge about malaria in a multicultural Amazonian cross-border context	BMC Public Health	2023	Excluded	Inappropriate Topic
Gaillet, Mélanie; Musset, Lise; Cropet, Claire; Djossou, Félix; Mallard, Adeline; Odonne, Guillaume; Davy, Damien; Douine, Maylis; Epelboin, Loic; Lazrek, Yassamine;	Determination of different social groups’ level of knowledge about malaria in a multicultural Amazonian cross-border context	BMC Public Health	2023	Excluded	Inappropriate Topic
Eloff, Lydia;	Determination of the prevalence and density of true plasmodium falciparum infections and gametocyte carriage during two malaria outbreaks in Zambezi region, Namibia		2023	Excluded	Inappropriate Topic
Bualombai P, Prajakwong S, Aussawatheerakul N, Congpoung K, Sudathip S, Thimasarn K, Sirichaisinthop J, Indaratna K, Kidson C, Srisuphanand M.	Determining cost-effectiveness and cost component of three malaria diagnostic models being used in remote non-microscope areas	Southeast Asian J Trop Med Public Health	2003	Excluded	Inappropriate Topic
Wangdi, Kinley; Banwell, Cathy; Gatton, Michelle L; Kelly, Gerard C; Namgay, Rinzin; Clements, Archie CA;	Development and evaluation of a spatial decision support system for malaria elimination in Bhutan	Malaria journal	2016	Excluded	Inappropriate Topic
Yoo WS, Han HS, Kim JG, Kang K, Jeon HS, Moon JY, Park H.	Development of a tablet PC-based portable device for colorimetric determination of assays including COVID-19 and other pathogenic microorganisms	RSC Adv	2020	Excluded	Inappropriate Topic
Lyttleton, Chris;	Deviance and resistance: Malaria elimination in the greater Mekong subregion	Social Science & Medicine	2016	Excluded	excluded at abstract screening stage
Xiaodong S, Tambo E, Chun W, Zhibin C, Yan D, Jian W, Jiazhi W, Xiaonong Z.	Diagnostic performance of CareStart™ malaria HRP2/pLDH (Pf/pan) combo test versus standard microscopy on falciparum and vivax malaria between China-Myanmar endemic borders	Malar J	2013	Excluded	Inappropriate Topic
Mohamed I, Kinung'hi S, Mwinzi PNM, Onkanga IO, Andiego K, Muchiri G, Odiere MR, Vennervald BJ, Olsen A.	Diet and hygiene practices influence morbidity in schoolchildren living in Schistosomiasis endemic areas along Lake Victoria in Kenya and Tanzania-A cross-sectional study	PLoS Negl Trop Dis	2018	Excluded	Inappropriate Topic
Phyo AP, Lwin KM, Price RN, Ashley EA, Russell B, Sriprawat K, Lindegardh N, Singhasivanon P, White NJ, Nosten F.	Dihydroartemisinin-piperaquine versus chloroquine in the treatment of Plasmodium vivax malaria in Thailand: a randomized controlled trial	Clin Infect Dis	2011	Excluded	Inappropriate Topic
Takeuchi R, Lawpoolsri S, Imwong M, Kobayashi J, Kaewkungwal J, Pukrittayakamee S, Puangsa-art S, Thanyavanich N, Maneeboonyang W, Day NP, Singhasivanon P.	Directly-observed therapy (DOT) for the radical 14-day primaquine treatment of Plasmodium vivax malaria on the Thai-Myanmar border	Malar J	2010	Excluded	Inappropriate Topic
Williams, Holly A; Hering, Heiko; Spiegel, Paul;	Discourse on malaria elimination: where do forcibly displaced persons fit in these discussions?	Malaria journal	2013	Excluded	excluded at abstract screening stage
Valiati, Naiara CM; Rice, Benjamin; Villela, Daniel AM;	Disentangling the seasonality effects of malaria transmission in the Brazilian Amazon basin	Royal Society Open Science	2024	Excluded	Inappropriate Topic
Steinbrook E, Min MC, Kajeechiwa L, Wiladphaingern J, Paw MK, Pimanpanarak MPJ, Hiranloetthanyakit W, Min AM, Tun NW, Gilder ME, Nosten F, McGready R, Parker DM.	Distance matters: barriers to antenatal care and safe childbirth in a migrant population on the Thailand-Myanmar border from 2007 to 2015, a pregnancy cohort study	BMC Pregnancy Childbirth	2021	Excluded	Inappropriate Topic
Kumar S, Mudeppa DG, Sharma A, Mascarenhas A, Dash R, Pereira L, Shaik RB, Maki JN, White J 3rd, Zuo W, Tuljapurkar S, Duraisingh MT, Gomes E, Chery L, Rathod PK.	Distinct genomic architecture of Plasmodium falciparum populations from South Asia	Mol Biochem Parasitol	2016	Excluded	Inappropriate Topic
Moua, Yi; Roux, Emmanuel; Girod, Romain; Dusfour, Isabelle; de Thoisy, Benoit; Seyler, Frédérique; Briolant, Sébastien;	Distribution of the habitat suitability of the main malaria vector in French Guiana using maximum entropy modeling	Journal of medical entomology	2017	Excluded	Inappropriate Topic
Tananchai, Chatchai; Pattanakul, Manatsawee; Nararak, Jirod; Sinou, Véronique; Manguin, Sylvie; Chareonviriyaphap, Theeraphap;	Diversity and biting patterns of Anopheles species in a malaria endemic area, Umphang Valley, Tak Province, western Thailand	Acta tropica	2019	Excluded	Inappropriate Topic
Wongsrichanalai, Chansuda; Sirichaisinthop, Jeeraphat; Karwacki, Jerome J; Congpuong, Kanungnit; Miller, R Scott; Pang, Lorrin; Thimasarn, Krongthong;	Drug resistant malaria on the Thai-Myanmar and Thai-Cambodian borders	Southeast Asian J Trop Med Public Health	2001	Excluded	excluded at abstract screening stage
Attlmayr B, Kollaritsch H, Wernsdorfer WH, Miller RS, Sirichaisinthop J, Noedl H.	Drug sensitivity of Plasmodium falciparum along the Thai-Myanmar border using the new field-deployable HRP2 in vitro assay	Wien Klin Wochenschr	2005	Excluded	Inappropriate Topic
Li, Yuling; Hu, Yubing; Zhao, Yan; Wang, Qinghui; Ngassa Mbenda, Huguette Gaelle; Kittichai, Veerayuth; Lawpoolsri, Saranath; Sattabongkot, Jetsumon; Menezes, Lynette; Liu, Xiaoming;	Dynamics of Plasmodium vivax populations in border areas of the Greater Mekong sub-region during malaria elimination	Malaria Journal	2020	Excluded	Inappropriate Topic
Huldén L, Huldén L.	Dynamics of positional warfare malaria: Finland and Korea compared	Malar J	2008	Excluded	Inappropriate Topic
Murhandarwati EE, Fuad A, Nugraheni MD, Sulistyawati, Wijayanti MA, Widartono BS, Chuang TW.	Early malaria resurgence in pre-elimination areas in Kokap Subdistrict, Kulon Progo, Indonesia	Malar J	2014	Excluded	Inappropriate Topic
Janet S, Carrara VI, Simpson JA, Thin NWW, Say WW, Paw NTM, Chotivanich K, Turner C, Crawley J, McGready R.	Early neonatal mortality and neurological outcomes of neonatal resuscitation in a resource-limited setting on the Thailand-Myanmar border: A descriptive study	PLoS One	2018	Excluded	Inappropriate Topic
Franke, Jonas; Gebreslasie, Michael; Bauwens, Ides; Deleu, Julie; Siegert, Florian;	Earth observation in support of malaria control and epidemiology: MALAREO monitoring approaches	Geospatial health	2015	Excluded	Inappropriate Topic
Agh-Atabay MD, Sofizadeh A, Ozbaki GM, Malaki-Ravasan N, Ghanbari MR, Mozafari O.	Ecoepidemiological characteristics of a hypoendemic focus of zoonotic cutaneous leishmaniasis in north Iran (southeast of Caspian Sea)	J Vector Borne Dis	2016	Excluded	Inappropriate Topic
Carrasco-Escobar, Gabriel; Rosado, Jason; Nolasco, Oscar; White, Michael T; Mueller, Ivo; Castro, Marcia C; Rodriguez-Ferruci, Hugo; Gamboa, Dionicia; Llanos-Cuentas, Alejandro; Vinetz, Joseph M;	Effect of out-of-village working activities on recent malaria exposure in the Peruvian Amazon using parametric g-formula	Scientific Reports	2022	Excluded	Inappropriate Topic
Zhang J, Dong JQ, Li JY, Zhang Y, Tian YH, Sun XY, Zhang GY, Li QP, Xu XY, Cai T.	Effectiveness and impact of the cross-border healthcare model as implemented by non-governmental organizations: case study of the malaria control programs by health poverty action on the China-Myanmar border	Infect Dis Poverty	2016	Excluded	Inappropriate Topic
Lin ZR, Li SG, Sun XD, Guo XR, Zheng Z, Yang J, Pian HR, Tian P, Chen QY, Sun XY, Ding CL, Duan KX, Chen HW, Bee DY, Zhou HN.	Effectiveness of joint 3?+?1 malaria strategy along China-Myanmar cross border areas	BMC Infect Dis	2021	Excluded	Inappropriate Topic
Lin, Zu-rui; Li, Shi-gang; Sun, Xiao-dong; Guo, Xiang-rui; Zheng, Zhi; Yang, Jie; Pian, Hong-ru; Tian, Peng; Chen, Qi-yan; Sun, Xiao-ying;	Effectiveness of joint 3+ 1 malaria strategy along China–Myanmar cross border areas	BMC Infectious Diseases	2021	Excluded	Inappropriate Topic
Dhimal, Meghnath;	Effects of climatic and non-climatic factors on the spatiotemporal distributions of vector-borne diseases in Nepal		2017	Excluded	Inappropriate Topic
Zhong, Daibin; Wang, Xiaoming; Xu, Tielong; Zhou, Guofa; Wang, Ying; Lee, Ming-Chieh; Hartsel, Joshua A; Cui, Liwang; Zheng, Bin; Yan, Guiyun;	Effects of microclimate condition changes due to land use and land cover changes on the survivorship of malaria vectors in China-Myanmar border region	PLoS One	2016	Excluded	Inappropriate Topic
Nosten F, McGready R, Simpson JA, Thwai KL, Balkan S, Cho T, Hkirijaroen L, Looareesuwan S, White NJ.	Effects of Plasmodium vivax malaria in pregnancy	Lancet	1999	Excluded	Inappropriate Topic
Gomes Mdo S, Vieira JL, Machado RL, Nacher M, Stefani A, Musset L, Legrand E, Menezes RA, Júnior AA, Sousa AP, Couto VS, Couto ÁA.	Efficacy in the treatment of malaria by Plasmodium vivax in Oiapoque, Brazil, on the border with French Guiana: the importance of control over external factors	Malar J	2015	Excluded	Inappropriate Topic
Alhaj M, Al-Ataif M, Almanea A.	Eighteen years of implementation of a control programme against Rift Valley fever, 2000-2018, Saudi Arabia: a review study	Rev Sci Tech	2020	Excluded	Inappropriate Topic
Raman, Jaishree; Fakudze, Phelele; Sikaala, Chadwick H; Chimumbwa, John; Moonasar, Devanand;	Eliminating malaria from the margins of transmission in Southern Africa through the Elimination 8 Initiative	Transactions of the Royal Society of South Africa	2021	Excluded	excluded at abstract screening stage
Narain JP, Dawa N, Elo O.	Eliminating malaria, tuberculosis & HIV/AIDS in South-East Asia: Why cross-border is so critical	Indian J Med Res	2022	Excluded	Inappropriate Topic
Lwin KM, Imwong M, Suangkanarat P, Jeeyapant A, Vihokhern B, Wongsaen K, Snounou G, Keereecharoen L, White NJ, Nosten F.	Elimination of Plasmodium falciparum in an area of multi-drug resistance	Malar J	2015	Excluded	Inappropriate Topic
Hergott, Dianna EB;	Elucidating barriers to malaria elimination: An analysis of the role of low-density and imported Plasmodium falciparum infections to onward malaria transmission		2022	Excluded	Inappropriate Topic
Johannes, Ndapewa Omagano;	Empowering Namibia's Fight against Malaria: Drawing Inspiration from China's Remarkable Malaria Elimination Journey	Journal of Innovative Research	2024	Excluded	Inappropriate Topic
Wangdi, Kinley; Clements, AC;	Ending malaria transmission in the Asia Pacific Malaria Elimination Network (APMEN) countries: challenges and the way forward	Towards malaria elimination-a leap forward	2018	Excluded	Inappropriate Topic
Menezes RAO, Gomes MDSM, Mendes AM, Couto ÁARA, Nacher M, Pimenta TS, Sousa ACP, Baptista ARS, Jesus MI, Enk MJ, Cunha MG, Machado RLD.	Enteroparasite and vivax malaria co-infection on the Brazil-French Guiana border: Epidemiological, haematological and immunological aspects	PLoS One	2018	Excluded	Inappropriate Topic
Somboon P, Lines J, Aramrattana A, Chitprarop U, Prajakwong S, Khamboonruang C.	Entomological evaluation of community-wide use of lambdacyhalothrin-impregnated bed nets against malaria in a border area of north-west Thailand	Trans R Soc Trop Med Hyg	1995	Excluded	Inappropriate Topic
Killeen, Gerry F; Chaki, Prosper P; Reed, Thomas E; Moyes, Catherine L; Govella, Nicodem J;	Entomological surveillance as a cornerstone of malaria elimination: a critical appraisal	Towards malaria elimination-a leap forward. Manguin S, Vas D, Eds. IntechOpen	2018	Excluded	Inappropriate Topic
Prempree P, Bisanzio D, Sudathip P, Kanjanasuwan J, Powell I, Gopinath D, Suttiwong C, Pinyajeerapat N, Poortinga A, Sintasath D, Shah JA.	Environmental Factors Linked to Reporting of Active Malaria Foci in Thailand	Trop Med Infect Dis	2023	excluded	excluded at abstract screening
Lawpoolsri S, Sattabongkot J, Sirichaisinthop J, Cui L, Kiattibutr K, Rachaphaew N, Suk-Uam K, Khamsiriwatchara A, Kaewkungwal J.	Epidemiological profiles of recurrent malaria episodes in an endemic area along the Thailand-Myanmar border: a prospective cohort study	Malar J	2019	Excluded	duplicate
Norouzinejad F, Ghaffari F, Raeisi A, Norouzinejad A.	Epidemiological status of malaria in Iran, 2011-2014	Asian Pac J Trop Med	2016	Excluded	Inappropriate Topic
Patel, Priya; Bagada, Arti; Vadia, Nasir;	Epidemiology and Current Trends in Malaria	Rising Contagious Diseases: Basics, Management, and Treatments	2024	Excluded	Inappropriate Topic
Wang Y, Wang X, Liu X, Ren R, Zhou L, Li C, Tu W, Ni D, Li Q, Feng Z, Zhang Y.	Epidemiology of Imported Infectious Diseases, China, 2005-2016	Emerg Infect Dis	2018	Excluded	Inappropriate Topic
Wang, Yali; Wang, Xuan; Liu, Xiaobo; Ren, Ruiqi; Zhou, Lei; Li, Chao; Tu, Wenxiao; Ni, Daxin; Li, Qun; Feng, Zijian;	Epidemiology of imported infectious diseases, China, 2005–2016	Emerging infectious diseases	2019	Excluded	Inappropriate Topic
Karim MA, Kabir MM, Siddiqui MA, Laskar MSI, Saha A, Naher S.	Epidemiology of Imported Malaria in Netrokona District of Bangladesh 2013-2018: Analysis of Surveillance Data	Malar Res Treat	2019	Excluded	Inappropriate Topic
Khan MAA, Maude RJ, Musa S, Khanum H.	Epidemiology of malaria in Rohingya refugee camps in Bangladesh within 2017-2020	Malar J	2023	Excluded	Inappropriate Topic
Maharaj, R; Raman, J; Morris, N; Moonasar, D; Durrheim, DN; Seocharan, I; Kruger, P; Shandukani, B; Kleinschmidt, I;	Epidemiology of malaria in South Africa: from control to elimination	South African Medical Journal	2013	Excluded	Inappropriate Topic
Ba O, Sow A, Dahdi S.	Epidemiology of Malaria in the city of Kaedi (Mauritania, 2014)	Tunis Med	2018	Excluded	Inappropriate Topic
Rijal KR, Adhikari B, Ghimire P, Banjara MR, Hanboonkunupakarn B, Imwong M, Chotivanich K, Ceintury KP, Lal BK, Das Thakur G, Day NPJ, White NJ, Pukrittayakamee S.	Epidemiology of Plasmodium vivax Malaria Infection in Nepal	Am J Trop Med Hyg	2018	Excluded	Inappropriate Topic
Kanyangarara, Mufaro;	EPIDEMIOLOGY OF RESURGENT MALARIA IN EASTERN ZIMBABWE: RISK FACTORS, SPATIO-TEMPORAL PATTERNS AND PROSPECTS FOR REGAINING MALARIA CONTROL		2015	Excluded	Inappropriate Topic
Verdrager J.	Epidemiology of the emergence and spread of drug-resistant falciparum malaria in South-East Asia and Australasia	J Trop Med Hyg	1986	Excluded	Inappropriate Topic
Ekezie, Winifred; Adaji, Enemona Emmanuel; Murray, Rachael L;	Essential healthcare services provided to conflict-affected internally displaced populations in low and middle-income countries: a systematic review	Health Promotion Perspectives	2020	Excluded	Inappropriate Topic
Huang, Fang; Feng, Xin-Yu; Zhou, Shui-Sen; Tang, Lin-Hua; Xia, Zhi-Gui;	Establishing and applying an adaptive strategy and approach to eliminating malaria: practice and lessons learnt from China from 2011 to 2020	Emerging microbes & infections	2022	Excluded	Inappropriate Topic
Noor AM, Mohamed MB, Mugyenyi CK, Osman MA, Guessod HH, Kabaria CW, Ahmed IA, Nyonda M, Cook J, Drakeley CJ, Mackinnon MJ, Snow RW.	Establishing the extent of malaria transmission and challenges facing pre-elimination in the Republic of Djibouti	BMC Infect Dis	2011	Excluded	Inappropriate Topic
Mansfield, Tavis Christian;	Evaluating malaria and the impact of water resources development in Western Ethiopia through a one health prospective		2022	Excluded	Inappropriate Topic
Maiti, Meghna; Roy, Utpal;	Evaluating Space Time Cluster and Co-occurrence of Malaria Vectors of West Bengal in India		2024	Excluded	Inappropriate Topic
Sriwichai P, Karl S, Samung Y, Sumruayphol S, Kiattibutr K, Payakkapol A, Mueller I, Yan G, Cui L, Sattabongkot J.	Evaluation of CDC light traps for mosquito surveillance in a malaria endemic area on the Thai-Myanmar border	Parasit Vectors	2015		Duplicate
Sriwichai, Patchara; Karl, Stephan; Samung, Yudthana; Sumruayphol, Suchada; Kiattibutr, Kirakorn; Payakkapol, Anon; Mueller, Ivo; Yan, Guiyun; Cui, Liwang; Sattabongkot, Jetsumon;	Evaluation of CDC light traps for mosquito surveillance in a malaria endemic area on the Thai-Myanmar border	Parasites & vectors	2015	excluded	Inappropriate Topic
Chuangchaiya, Sriwipa; Rahim, FA; Chanpum, Paisit; Munajat, Mohd Bakhtiar; Dian, Nor Diyana; Lubis, Inke Nadia D; Divis, Paul CS; Idris, Zulkarnain Md;	Evaluation of Knowledge, Attitudes and Practices of malaria among forest-goer communities in Mukdahan Province, Northeastern Thailand	Research Square	2021	Excluded	Inappropriate Topic
Lidia K, Setianingrum ELS, Riwu M, Lada CO, Anastasi H.	Evaluation of Malaria Microscopy Diagnostic Performance at the Public Health Center on the Border of Indonesia Timor-Leste	Indian J Public Health	2024	Excluded	Inappropriate Topic
West, Nicole Gail;	Evaluation Of Malaria Surveillance In Bhutan, 2006-2012		2013	Excluded	Inappropriate Topic
Hasyim, Hamzah; Marini, Heni; Misnaniarti, Misnaniarti; Flora, Rostika; Liberty, Iche Andriyani; Elagali, Ahmed; Hartoni, Hartoni; Maharani, Fadhilah Eka;	Evaluation of the malaria elimination programme in Muara Enim Regency: a qualitative study from Indonesia	Malaria Journal	2024	Excluded	Inappropriate Topic
Singh MP, Rajvanshi H, Bharti PK, Jayswar H, Singh S, Mehra RK, Pandey M, Sahu RS, Patel B, Bhalavi R, Nisar S, Kaur H, Das A, Hamer DH, Lal AA.	Evaluation of the model malaria elimination strategy in Mandla district along with its neighbouring districts: a time series analysis from 2008 to 2020	Malar J	2023	Excluded	Inappropriate Topic
Peterson DS, Walliker D, Wellems TE.	Evidence that a point mutation in dihydrofolate reductase-thymidylate synthase confers resistance to pyrimethamine in falciparum malaria	Proc Natl Acad Sci U S A	1988	Excluded	Inappropriate Topic
Li, Yuling; Hu, Yubing; Zhao, Yan; Wang, Qinghui; Mbenda, Huguette Gaelle Ngassa; Kittichai, Veerayuth; Lawpoolsri, Saranath; Sattabongkot, Jetsumon; Menezes, Lynette; Liu, Xiaoming;	Evolution of Plasmodium vivax populations in border areas of the Greater Mekong Subregion during malaria elimination		2019	Excluded	Inappropriate Topic
Chaorattanakawee S, Lon C, Jongsakul K, Gawee J, Sok S, Sundrakes S, Kong N, Thamnurak C, Chann S, Chattrakarn S, Praditpol C, Buathong N, Uthaimongkol N, Smith P, Sirisopana N, Huy R, Prom S, Fukuda MM, Bethell D, Walsh DS, Lanteri C, Saunders D.	Ex vivo piperaquine resistance developed rapidly in Plasmodium falciparum isolates in northern Cambodia compared to Thailand	Malar J	2016	Excluded	Inappropriate Topic
Portugaliza HP, Galatas B, Nhantumbo H, Djive H, Murato I, Saúte F, Aide P, Pell C, Munguambe K.	Examining community perceptions of malaria to inform elimination efforts in Southern Mozambique: a qualitative study	Malar J	2019	Excluded	Inappropriate Topic
Craig MH, Kleinschmidt I, Le Sueur D, Sharp BL.	Exploring 30 years of malaria case data in KwaZulu-Natal, South Africa: part II. The impact of non-climatic factors	Trop Med Int Health	2004	Excluded	Inappropriate Topic
Nandish, Prerana; BM, Shrinivasa; N, Sujith Nath; Shankar, G; Tripathi, Praveen Kumar; Kashyap, Himani; Jain, Animesh; Anvikar, Anup; Chalageri, Vani H;	Exploring the hidden mental health consequences of malaria beyond the fever	Frontiers in Human Neuroscience	2024	Excluded	Inappropriate Topic
Sonkong, Krit; Chaiklieng, Sunisa; Neave, Penny; Suggaravetsiri, Pornnapa;	Factors affecting delay in seeking treatment among malaria patients along Thailand-Myanmar border in Tak Province, Thailand	Malaria journal	2015	Excluded	duplicate
Sonkong K, Chaiklieng S, Neave P, Suggaravetsiri P.	Factors affecting delay in seeking treatment among malaria patients along Thailand-Myanmar border in Tak Province, Thailand	Malar J	2015	Excluded	Inappropriate Topic
Scott, Julia; Kanyangarara, Mufaro; Nhama, Abel; Macete, Eusebio; Moss, William John; Saute, Francisco;	Factors associated with use of insecticide-treated net for malaria prevention in Manica District, Mozambique: a community-based cross-sectional survey	Malaria journal	2021	Excluded	Inappropriate Topic
Price RN, Simpson JA, Nosten F, Luxemburger C, Hkirjaroen L, ter Kuile F, Chongsuphajaisiddhi T, White NJ.	Factors contributing to anemia after uncomplicated falciparum malaria	Am J Trop Med Hyg	2001	Excluded	Inappropriate Topic
Clark TD, Greenhouse B, Njama-Meya D, Nzarubara B, Maiteki-Sebuguzi C, Staedke SG, Seto E, Kamya MR, Rosenthal PJ, Dorsey G.	Factors determining the heterogeneity of malaria incidence in children in Kampala, Uganda	J Infect Dis	2008	Excluded	Inappropriate Topic
de Souza Maia, Vinícius; Beluzo, Carlos Eduardo; Carlos, Bianca Cechetto; Arruda, Natália Martins; Alves, Luciana Correia;	Factors in time to malaria treatment in the Brazilian Amazon: a survival analysis		2021	Excluded	Inappropriate Topic
Morgan, Andrew P; Brazeau, Nicholas F; Ngasala, Billy; Mhamilawa, Lwidiko E; Denton, Madeline; Msellem, Mwinyi; Morris, Ulrika; Filer, Dayne L; Aydemir, Ozkan; Bailey, Jeffrey A;	Falciparum malaria from coastal Tanzania and Zanzibar remains highly connected despite effective control efforts on the archipelago	Malaria journal	2020	Excluded	Inappropriate Topic
Salisbury P, Hall L, Kulkus S, Paw MK, Tun NW, Min AM, Chotivanich K, Srikanok S, Ontuwong P, Sirinonthachai S, Nosten F, Somerset S, McGready R.	Family planning knowledge, attitudes and practices in refugee and migrant pregnant and post-partum women on the Thailand-Myanmar border - a mixed methods study	Reprod Health	2016	Excluded	Inappropriate Topic
Polonsky, Jonathan A; Bhatia, Sangeeta; Fraser, Keith; Hamlet, Arran; Skarp, Janetta; Stopard, Isaac J; Hugonnet, Stéphane; Kaiser, Laurent; Lengeler, Christian; Blanchet, Karl;	Feasibility, acceptability, and effectiveness of non-pharmaceutical interventions against infectious diseases among crisis-affected populations: a scoping review	Infectious diseases of poverty	2022	Excluded	Inappropriate Topic
Hashmi AH, Nyein PB, Pilaseng K, Paw MK, Darakamon MC, Min AM, Charunwatthana P, Nosten F, McGready R, Carrara VI.	Feeding practices and risk factors for chronic infant undernutrition among refugees and migrants along the Thailand-Myanmar border: a mixed-methods study	BMC Public Health	2019	Excluded	Inappropriate Topic
Mosnier, Emilie; Lazrek, Yassamine; Carbunar, Aurel; Priam, Rodolphe; Landier, Jordi; Gaillet, Mélanie; Michaud, Céline; Mathieu, Luana; Roux, Emmanuel; Pelleau, Stéphane;	Field performance of mass PCR screening and targeted treatment in an amazonian low malaria transmission Setting		2021	Excluded	Inappropriate Topic
Min, Kyung-Duk; Baek, Yae Jee; Hwang, Kyungwon; Shin, Na-Ri; Lee, So-dam; Kan, Hyesu; Yeom, Joon-Sup;	Fine-Scale Spatial Prediction on the Risk of Plasmodium vivax Infection in the Republic of Korea	Journal of Korean Medical Science	2024	Excluded	Inappropriate Topic
Hoyer S, Nguon S, Kim S, Habib N, Khim N, Sum S, Christophel EM, Bjorge S, Thomson A, Kheng S, Chea N, Yok S, Top S, Ros S, Sophal U, Thompson MM, Mellor S, Ariey F, Witkowski B, Yeang C, Yeung S, Duong S, Newman RD, Menard D.	Focused Screening and Treatment (FSAT): a PCR-based strategy to detect malaria parasite carriers and contain drug resistant P. falciparum, Pailin, Cambodia	PLoS One	2012	Excluded	Inappropriate Topic
Renzaho, André MN;	Forced internal displacement: pattern, health impacts and policy response	Globalisation, Migration and Health: Challenges and Opportunities	2016	Excluded	Inappropriate Topic
Schincariol, Thomas; Roux, Emmanuel; Jégo, Sylvaine; Catry, Thibault; Girond, Florian; Herbreteau, Vincent; Moua, Yi; Saldanha, Raphael; Mosnier, Emilie;	Forecasting cross-border malaria case number: towards an early warning system to support malaria elimination plans	7th International conference on Time Series and Forecasting (ITISE 2021)	2021	Excluded	Inappropriate Topic
Bannister-Tyrrell M, Gryseels C, Sokha S, Dara L, Sereiboth N, James N, Thavrin B, Ly P, Soy Ty K, Peeters Grietens K, Sovannaroth S, Yeung S.	Forest Goers and Multidrug-Resistant Malaria in Cambodia: An Ethnographic Study	Am J Trop Med Hyg	2019	Excluded	Inappropriate Topic
Winks, Susan; Woodland, John G; Pillai, Goonaseelan ‘Colin’; Chibale, Kelly;	Fostering drug discovery and development in Africa	Nature Medicine	2022	Excluded	Inappropriate Topic
World Health Organization;	Fourth Annual Country Surveillance Meeting to Facilitate Malaria Elimination in the Greater Mekong Subregion, Virtual meeting, 17 September 2021: meeting report		2021	Excluded	Inappropriate Topic
Lo, Eugenia; Lam, Nancy; Hemming-Schroeder, Elizabeth; Nguyen, Jennifer; Zhou, Guofa; Lee, Ming-Chieh; Yang, Zhaoqing; Cui, Liwang; Yan, Guiyun;	Frequent spread of Plasmodium vivax malaria maintains high genetic diversity at the Myanmar-China border, without distance and landscape barriers	The Journal of infectious diseases	2017	Excluded	Inappropriate Topic
Huang, Fang; Zhang, Li; Xue, Jing-Bo; Zhou, Hong-Ning; Thi, Aung; Zhang, Jun; Zhou, Shui-Sen; Xia, Zhi-Gui; Zhou, Xiao-Nong;	From control to elimination: a spatial-temporal analysis of malaria along the China-Myanmar border	Infectious Diseases of Poverty	2020	Excluded	Inappropriate Topic
Briand, Dominique; Roux, Emmanuel; Desconnets, Jean Christophe; Gervet, Carmen; Barcellos, Christovam;	From global action against malaria to local issues: state of the art and perspectives of web platforms dealing with malaria information	Malaria journal	2018	Excluded	Inappropriate Topic
Hlongwana KW, Tsoka-Gwegweni J.	From malaria control to elimination in South Africa: The researchers' perspectives	Afr J Prim Health Care Fam Med	2016	Excluded	Inappropriate Topic
Catry, Thibault; Li, Zhichao; Roux, Emmanuel; Herbreteau, Vincent; Révillion, Christophe; Dessay, Nadine;	Fusion of SAR and optical imagery for studuing the eco-epidemiology of vector-borne diseases in tropical countries	2016 European Space Agency Living Planet Symposium	2016	Excluded	Inappropriate Topic
Thiel, Lorraine;	Gathering of data on the global epidemiology of the malaria threat, applied interventions and socio-economic impact		2005	Excluded	Inappropriate Topic
de-Dios T, van Dorp L, Gelabert P, Carøe C, Sandoval-Velasco M, Fregel R, Escosa R, Aranda C, Huijben S, Balloux F, Gilbert MTP, Lalueza-Fox C.	Genetic affinities of an eradicated European Plasmodium falciparum strain	Microb Genom	2019	Excluded	Inappropriate Topic
Paul RE, Brockman A, Price RN, Luxemburger C, White NJ, Looareesuwan S, Nosten F, Day KP.	Genetic analysis of Plasmodium falciparum infections on the north-western border of Thailand	Trans R Soc Trop Med Hyg	1999	Excluded	Inappropriate Topic
Gwarinda, Hazel Beverly;	Genetic diversity of human malaria parasites associated with continued malaria transmission in pre-elimination settings in South Africa		2021	Excluded	Inappropriate Topic
Zhu X, Zhao Z, Feng Y, Li P, Liu F, Liu J, Yang Z, Yan G, Fan Q, Cao Y, Cui L.	Genetic diversity of the Plasmodium falciparum apical membrane antigen I gene in parasite population from the China-Myanmar border area	Infect Genet Evol	2016	Excluded	Inappropriate Topic
Jacob CG, Thuy-Nhien N, Mayxay M, Maude RJ, Quang HH, Hongvanthong B, Vanisaveth V, Ngo Duc T, Rekol H, van der Pluijm R, von Seidlein L, Fairhurst R, Nosten F, Hossain MA, Park N, Goodwin S, Ringwald P, Chindavongsa K, Newton P, Ashley E, Phalivong S, Maude R, Leang R, Huch C, Dong LT, Nguyen KT, Nhat TM, Hien TT, Nguyen H, Zdrojewski N, Canavati S, Sayeed AA, Uddin D, Buckee C, Fanello CI, Onya…	Genetic surveillance in the Greater Mekong subregion and South Asia to support malaria control and elimination	Elife	2021	Excluded	Inappropriate Topic
Kebede, Alebachew Messele; Sutanto, Edwin; Trimarsanto, Hidayat; Benavente, Ernest Diez; Barnes, Mariana; Pearson, Richard D; Siegel, Sasha V; Erko, Berhanu; Assefa, Ashenafi; Getachew, Sisay;	Genomic analysis of Plasmodium vivax describes patterns of connectivity and putative drivers of adaptation in Ethiopia	Scientific Reports	2023	Excluded	Inappropriate Topic
Mensah, Benedicta A; Akyea-Bobi, Nukunu E; Ghansah, Anita;	Genomic approaches for monitoring transmission dynamics of malaria: A case for malaria molecular surveillance in Sub–Saharan Africa	Frontiers in Epidemiology	2022	Excluded	Inappropriate Topic
Sutanto E, Pava Z, Echeverry DF, Lopera-Mesa TM, Montenegro LM, Yasnot-Acosta MF, Benavente ED, Pearson RD, Herrera S, Arévalo-Herrera M, Trimarsanto H, Rumaseb A, Noviyanti R, Kwiatkowski DP, Price RN, Auburn S.	Genomics of Plasmodium vivax in Colombia reveals evidence of local bottle-necking and inter-country connectivity in the Americas	Sci Rep	2023	Excluded	Inappropriate Topic
Liu Z, Soe TN, Zhao Y, Than A, Cho C, Aung PL, Li Y, Wang L, Yang H, Li X, Li D, Peng Z, Wang J, Li Y, Yang Z, Zhou H, Wang Q, Kyaw MP, Cao Y, Cui L.	Geographical heterogeneity in prevalence of subclinical malaria infections at sentinel endemic sites of Myanmar	Parasit Vectors	2019	Excluded	Inappropriate Topic
Thomson M, Connor S, Bennett S, D'Alessandro U, Milligan P, Aikins M, Langerock P, Jawara M, Greenwood B.	Geographical perspectives on bednet use and malaria transmission in The Gambia, West Africa	Soc Sci Med	1996	Excluded	Inappropriate Topic
Gilder ME, Zin TW, Wai NS, Ner M, Say PS, Htoo M, Say S, Htay WW, Simpson JA, Pukrittayakamee S, Nosten F, McGready R.	Gestational diabetes mellitus prevalence in Maela refugee camp on the Thai-Myanmar border: a clinical report	Glob Health Action	2014	Excluded	Inappropriate Topic
Mabaso, Aaron; Museva, Taona; Chivhenge, Emmerson; Zingi, Godwin K; Chitongo, Leonard;	Global COVID-19 Pandemic: A Strategic Opportunity for Operationalizing One Health Approach in Zimbabwe	The COVID-19-Health Systems Nexus: Emerging Trends, Issues and Dynamics in Zimbabwe	2023	Excluded	Inappropriate Topic
Fambirai, Tichaona; Chimbari, Moses John; Ndarukwa, Pisirai;	Global cross-border malaria control collaborative initiatives: a scoping review	International journal of environmental research and public health	2022	Excluded	duplicate
Fambirai T, Chimbari MJ, Ndarukwa P.	Global Cross-Border Malaria Control Collaborative Initiatives: A Scoping Review	Int J Environ Res Public Health	2022	excluded	Scoping review not eligible
Huang, Zhuojie; Tatem, Andrew J;	Global malaria connectivity through air travel	Malaria journal	2013	Excluded	excluded at abstract screening stage
Richards, Adam; Oo, Eh Kalu Shwe;	Global Malaria Eradication-Political Will Thwarts Technological Promises in Eastern Burma	Brown J. World Aff.	2008	Excluded	Inappropriate Topic
Sun, Zhi-Shan; Wan, Er-Ya; Agbana, Yannick Luther; Zhao, Han-Qing; Yin, Jing-Xian; Jiang, Tian-Ge; Li, Qin; Fei, Si-Wei; Wu, Logan Blair; Li, Xin-Chen;	Global One Health index for zoonoses: A performance assessment in 160 countries and territories	Iscience	2024	Excluded	Inappropriate Topic
Whittaker, Charles; Slater, Hannah; Nash, Rebecca; Bousema, Teun; Drakeley, Chris; Ghani, Azra C; Okell, Lucy C;	Global patterns of submicroscopic Plasmodium falciparum malaria infection: insights from a systematic review and meta-analysis of population surveys	The Lancet Microbe	2021	Excluded	Inappropriate Topic
Renzaho, Andre MN;	Globalisation, migration and health: challenges and opportunities		2016	Excluded	Inappropriate Topic
de Aguiar Barros, Jacqueline; Granja, Fabiana; Pequeno, Pedro; Marchesini, Paola; Ferreira da Cruz, Maria de Fátima;	Gold miners augment malaria transmission in indigenous territories of Roraima state, Brazil	Malaria Journal	2022	Excluded	Inappropriate Topic
O'Shannassy TO.	Greater Mekong Subregion (GMS): context	Southeast Asian J Trop Med Public Health	2013	Excluded	Inappropriate Topic
Turner C, Turner P, Po L, Maner N, De Zoysa A, Afshar B, Efstratiou A, Heath PT, Nosten F.	Group B streptococcal carriage, serotype distribution and antibiotic susceptibilities in pregnant women at the time of delivery in a refugee population on the Thai-Myanmar border	BMC Infect Dis	2012	Excluded	Inappropriate Topic
World Health Organization. Regional Office for the Eastern Mediterranean;	Guidelines on the elimination of residual foci of malaria transmission		2007	Excluded	Inappropriate Topic
Nacher M, McGready R, Stepniewska K, Cho T, Looareesuwan S, White NJ, Nosten F.	Haematinic treatment of anaemia increases the risk of Plasmodium vivax malaria in pregnancy	Trans R Soc Trop Med Hyg	2003	Excluded	Inappropriate Topic
Kurbonova, Rukhshona; Bandaev, Ilhom; Samuilova, Marya;	Health Status and Health Needs of Foreign Migrant Workers in Tajikistan. Legal, Social, Community, and Individual Aspects	Cahiers d’Asie centrale	2018	Excluded	Inappropriate Topic
Huwe, Tiffany; Kibria, Mohammad Golam; Johora, Fatema Tuj; Phru, Ching Swe; Jahan, Nusrat; Hossain, Mohammad Sharif; Khan, Wasif Ali; Price, Ric N; Ley, Benedikt; Alam, Mohammad Shafiul;	Heterogeneity in prevalence of subclinical Plasmodium falciparum and Plasmodium vivax infections but no parasite genomic clustering in the Chittagong Hill Tracts, Bangladesh	Malaria Journal	2022	Excluded	Inappropriate Topic
Galatas B, Mabote L, Simone W, Matambisso G, Nhamussua L, Mañú-Pereira MD, Menéndez C, Saute F, Macete E, Bassat Q, Alonso P, Aide P.	Heterogeneity of G6PD deficiency prevalence in Mozambique: a school-based cross-sectional survey in three different regions	Malar J	2017	Excluded	Inappropriate Topic
Carroll A, Maung Maung B, Htun WPP, Watthanaworawit W, Vincenti-Delmas M, Smith C, Sonnenberg P, Nosten F.	High burden of childhood tuberculosis in migrants: a retrospective cohort study from the Thailand-Myanmar border	BMC Infect Dis	2022	Excluded	Inappropriate Topic
Roh, Michelle E; Tessema, Sofonias K; Murphy, Maxwell; Nhlabathi, Nomcebo; Mkhonta, Nomcebo; Vilakati, Sibonakaliso; Ntshalintshali, Nyasatu; Saini, Manik; Maphalala, Gugu; Chen, Anna;	High genetic diversity of Plasmodium falciparum in the low-transmission setting of the Kingdom of Eswatini	The Journal of infectious diseases	2019	Excluded	Inappropriate Topic
Banks T, Kang J, Watts I, Tyrosvoutis ME, Min AM, Tun NW, Keereecharoen L, Simmawong W, Wanyatip S, Hanboonkunupakarn B, Nosten F, McGready R.	High hepatitis B seroprevalence and risk factors for infection in pregnant women on the Thailand-Myanmar Border	J Infect Dev Ctries	2016	Excluded	Inappropriate Topic
Ren N, Kuang YM, Tang QL, Cheng L, Zhang CH, Yang ZQ, He YS, Zhu YC.	High Incidence of Malaria Along the Sino-Burmese Border Is Associated With Polymorphisms of CR1, IL-1A, IL-4R, IL-4, NOS, and TNF, But Not With G6PD Deficiency	Medicine (Baltimore)	2015	Excluded	Inappropriate Topic
Raman J, Gast L, Balawanth R, Tessema S, Brooke B, Maharaj R, Munhenga G, Tshikae P, Lakan V, Mwamba T, Makowa H, Sangweni L, Mkhabela M, Zondo N, Mohulatsi E, Nyawo Z, Ngxongo S, Msimang S, Dagata N, Greenhouse B, Birkholtz LM, Shirreff G, Graffy R, Qwabe B, Moonasar D.	High levels of imported asymptomatic malaria but limited local transmission in KwaZulu-Natal, a South African malaria-endemic province nearing malaria elimination	Malar J	2020	Excluded	duplicate
Raman, Jaishree; Gast, Laura; Balawanth, Ryleen; Tessema, Sofonias; Brooke, Basil; Maharaj, Rajendra; Munhenga, Givemore; Tshikae, Power; Lakan, Vishan; Mwamba, Tshiama;	High levels of imported asymptomatic malaria but limited local transmission in KwaZulu-Natal, a South African malaria-endemic province nearing malaria elimination	Malaria journal	2020	excluded	excluded at abstract screening stage
Thielemans L, Peerawaranun P, Mukaka M, Paw MK, Wiladphaingern J, Landier J, Bancone G, Proux S, Elsinga H, Trip-Hoving M, Hanboonkunupakarn B, Htoo TL, Wah TS, Beau C, Nosten F, McGready R, Carrara VI.	High levels of pathological jaundice in the first 24 hours and neonatal hyperbilirubinaemia in an epidemiological cohort study on the Thailand-Myanmar border	PLoS One	2021	Excluded	Inappropriate Topic
Gryseels, Charlotte; Grietens, Koen Peeters; Dierickx, Susan; Xuan, Xa Nguyen; Uk, Sambunny; Bannister-Tyrrell, Melanie; Trienekens, Suzan; Ribera, Joan Muela; Hausmann-Muela, Susanna; Gerrets, René;	High mobility and low use of malaria preventive measures among the Jarai male youth along the Cambodia–Vietnam border	The American journal of tropical medicine and hygiene	2015	Excluded	Inappropriate Topic
Zhou M, Liu Q, Wongsrichanalai C, Suwonkerd W, Panart K, Prajakwong S, Pensiri A, Kimura M, Matsuoka H, Ferreira MU, Isomura S, Kawamoto F.	High prevalence of Plasmodium malariae and Plasmodium ovale in malaria patients along the Thai-Myanmar border, as revealed by acridine orange staining and PCR-based diagnoses	Trop Med Int Health	1998	Excluded	Inappropriate Topic
Zhou, M; Liu, Q; Wongsrichanalai, C; Suwonkerd, W; Panart, K; Prajakwong, S; Pensiri, A; Kimura, M; Matsuoka, H; Ferreira, Marcelo Urbano;	High prevalence of Plasmodium malariae and Plasmodium ovale in malaria patients along the Thai‐Myanmar border, as revealed by acridine orange staining and PCR‐based diagnoses	Tropical Medicine & International Health	1998	Excluded	excluded at abstract screening stage
Nguitragool W, Karl S, White M, Koepfli C, Felger I, Singhasivanon P, Mueller I, Sattabongkot J.	Highly heterogeneous residual malaria risk in western Thailand	Int J Parasitol	2019	Excluded	Inappropriate Topic
Holzschuh, Aurel; Lerch, Anita; Gerlovina, Inna; Fakih, Bakar S; Al-mafazy, Abdul-wahid H; Reaves, Erik J; Ali, Abdullah; Abbas, Faiza; Ali, Mohamed Haji; Ali, Mohamed Ali;	Highly multiplexed ddPCR-amplicon sequencing reveals strong Plasmodium falciparum population structure and isolated populations amenable to local elimination efforts in Zanzibar	bioRxiv	2023	Excluded	Inappropriate Topic
Nelson, Cody S; Sumner, Kelsey M; Freedman, Elizabeth; Saelens, Joseph W; Obala, Andrew A; Mangeni, Judith N; Taylor, Steve M; O’Meara, Wendy P;	High-resolution micro-epidemiology of parasite spatial and temporal dynamics in a high malaria transmission setting in Kenya	Nature Communications	2019	Excluded	Inappropriate Topic
Kanyangarara, Mufaro; Mamini, Edmore; Mharakurwa, Sungano; Munyati, Shungu; Gwanzura, Lovemore; Kobayashi, Tamaki; Shields, Timothy; Mullany, Luke C; Mutambu, Susan; Mason, Peter R;	High-resolution Plasmodium falciparum malaria risk mapping in Mutasa District, Zimbabwe: implications for regaining control	The American Journal of Tropical Medicine and Hygiene	2016	Excluded	Duplicate
Kanyangarara M, Mamini E, Mharakurwa S, Munyati S, Gwanzura L, Kobayashi T, Shields T, Mullany LC, Mutambu S, Mason PR, Curriero FC, Moss WJ; Southern Africa International Centers of Excellence for Malaria Research.	High-Resolution Plasmodium falciparum Malaria Risk Mapping in Mutasa District, Zimbabwe: Implications for Regaining Control	Am J Trop Med Hyg	2016	Excluded	excluded at abstract screening
Liu, Hui; Zhou, Yao-Wu; Deng, Yan; Lin, Zu-Rui; Zhang, Cang-Lin; Chen, Qi-Yan; Wei, Chun; Duan, Kai-Xia; Zhou, Hong-Ning; Xu, Jian-wei;	Historical review of malaria control and elimination in the border areas of China: A case study of Yunnan Province	Advances in Parasitology	2022	Excluded	duplicate
Schapira, A; Zaim, Morteza; Raeisi, Ahmad; Ranjbar, Mansour; Kolifarhood, Goodarz; Nikpour, Fatemeh; Amlashi, Morteza; Faraji, Leila;	History of the successful struggle against malaria in the Islamic Republic of Iran	Tehran: Neekpey	2018	Excluded	Inappropriate Topic
Patrick SM, Bendiane MK, Kruger T, Harris BN, Riddin MA, Trehard H, de Jager C, Bornman R, Gaudart J.	Household living conditions and individual behaviours associated with malaria risk: a community-based survey in the Limpopo River Valley, 2020, South Africa	Malar J	2023	excluded	excluded at abstract screening
Agusto, Folashade; Goldberg, Amy; Ortega, Omayra; Ponce, Joan; Zaytseva, Sofya; Sindi, Suzanne; Blower, Sally;	How do interventions impact malaria dynamics between neighboring countries? A case study with Botswana and Zimbabwe	Using Mathematics to Understand Biological Complexity: From Cells to Populations	2021	excluded	excluded at abstract screening
Hii, Jeffrey; Vythilingam, Indra; Roca-Feltrer, Arantxa;	Human and simian malaria in the Greater Mekong Subregion and challenges for elimination	Towards Malaria Elimination-A Leap Forward. Rijeka: InTech	2018	excluded	excluded at abstract screening
Pongvongsa T, Culleton R, Ha H, Thanh L, Phongmany P, Marchand RP, Kawai S, Moji K, Nakazawa S, Maeno Y.	Human infection with Plasmodium knowlesi on the Laos-Vietnam border	Trop Med Health	2018	excluded	excluded at abstract screening
Lowa, Miriam; Sitali, Lungowe; Siame, Mwiche; Musonda, Patrick;	Human mobility and factors associated with malaria importation in Lusaka district, Zambia: a descriptive cross sectional study	Malaria journal	2018	excluded	excluded at abstract screening
Lessani, M Naser; Li, Zhenlong; Jing, Fengrui; Qiao, Shan; Zhang, Jiajia; Olatosi, Bankole; Li, Xiaoming;	Human mobility and the infectious disease transmission: a systematic review	Geo-Spatial Information Science	2023	excluded	excluded at abstract screening
Pindolia DK, Garcia AJ, Wesolowski A, Smith DL, Buckee CO, Noor AM, Snow RW, Tatem AJ.	Human movement data for malaria control and elimination strategic planning	Malar J	2012	excluded	excluded at abstract screening
Saita S, Pan-Ngum W, Phuanukoonnon S, Sriwichai P, Silawan T, White LJ, Parker DM.	Human population movement and behavioural patterns in malaria hotspots on the Thai-Myanmar border: implications for malaria elimination	Malar J	2019	excluded	duplicate
Saita, Sayambhu; Pan-Ngum, Wirichada; Phuanukoonnon, Suparat; Sriwichai, Patchara; Silawan, Tassanee; White, Lisa J; Parker, Daniel M;	Human population movement and behavioural patterns in malaria hotspots on the Thai–Myanmar border: implications for malaria elimination	Malaria Journal	2019	excluded	excluded at abstract screening
Rang, Chandary;	Identification of asymptomatic malaria infection in border		1996	excluded	excluded at abstract screening
Cintyamena U, Murhandarwati EEH, Elyazar I, Probandari A, Ahmad RA.	Identifying forms of interventions towards cross border malaria in the Asia-Pacific region: a scoping review protocol	BMJ Open	2022	Excluded	excluded at abstract screening
Douine M, Mosnier E, Le Hingrat Q, Charpentier C, Corlin F, Hureau L, Adenis A, Lazrek Y, Niemetsky F, Aucouturier AL, Demar M, Musset L, Nacher M.	Illegal gold miners in French Guiana: a neglected population with poor health	BMC Public Health	2017	excluded	excluded at abstract screening
Idris, Zulkarnain Md;	Immunity and Immunological Surveillance for Malaria Elimination in Tropical Islands		2017	excluded	Inappropriate Topic
Hergott, Dianna; Guerra, Carlos; García, Guillermo; Nzamio, Jeremías; Donfack, Olivier; Iyanga, Marcos Mbulito; Nguema, Restituto Mba; Abeso, Crisantos Nsue; Mfumu, Teresa Ayingono Ondo; Rivas, Matilde Riloha;	Impact of a six-month COVID-19 travel moratorium on Plasmodium falciparum malaria prevalence on Bioko Island, Equatorial Guinea		2024	excluded	Inappropriate Topic
Bi Y, Yu W, Hu W, Lin H, Guo Y, Zhou XN, Tong S.	Impact of climate variability on Plasmodium vivax and Plasmodium falciparum malaria in Yunnan Province, China	Parasit Vectors	2013	excluded	Inappropriate Topic
Mbunge, Elliot; Millham, Richard; Sibiya, Maureen Nokuthula; Takavarasha, Sam;	Impact of COVID-19 on Malaria elimination: juxtaposing indoor residual spraying and mobile phones in Buhera Rural District, Zimbabwe		2021	excluded	Inappropriate Topic
Zhou, Guofa; Lo, Eugenia; Zhong, Daibin; Wang, Xiaoming; Wang, Ying; Malla, Sameer; Lee, Ming-chieh; Yang, Zhaoqing; Cui, Liwang; Yan, Guiyun;	Impact of interventions on malaria in internally displaced persons along the China–Myanmar border: 2011–2014	Malaria journal	2016	excluded	Inappropriate Topic
Longchamps C, Galindo MS, Lambert Y, Sanna A, Mutricy L, Garancher L, Adenis A, Nacher M, Suarez-Mutis M, Cairo H, Hiwat H, Vreden S, Douine M.	Impact of Malakit intervention on perceptions, knowledge, attitudes, and practices related to malaria among workers in clandestine gold mines in French Guiana: results of multicentric cross-sectional surveys over time	Malar J	2022	excluded	Inappropriate Topic
Galindo, Muriel Suzanne; Lambert, Yann; Mutricy, Louise; Garancher, Laure; Miller, Jane Bordalo; Gomes, José Hermenegildo; Sanna, Alice; Peterka, Cassio; Cairo, Hedley; Hiwat, Helene;	Implementation of a novel malaria management strategy based on self-testing and self-treatment in remote areas in the Amazon (Malakit): confronting a-priori assumptions with reality	BMC Public Health	2022	excluded	Inappropriate Topic
Sun, Xiao-dong; Zhao, Ya-ling; Lin, Zu-rui; Zhao, Ye; Zhou, Yao-wu; Li, Shi-gang; Guo, Xiang-rui; Tian, Peng; Duan, Kai-xia; Ding, Chun-li;	Implementing a novel capture and ligation probe-PCR method in mass screen and treatment to support malaria elimination efforts in the China-Myanmar border region	Malaria Journal	2023	excluded	Inappropriate Topic
Penjor, Kinley; Zangpo, Ugyen; Tshering, Dorji; Ley, Benedikt; Price, Ric N; Wangdi, Kinley;	Imported malaria and its implication to achievement of malaria-free Bhutan	Journal of Travel Medicine	2023	excluded	excluded at abstract screening
Zhang, Shao-Sen; Feng, Jun; Zhang, Li; Ren, Xiang; Geoffroy, Elizabeth; Manguin, Sylvie; Frutos, Roger; Zhou, Shui-Sen;	Imported malaria cases in former endemic and non-malaria endemic areas in China: are there differences in case profile and time to response?	Infectious diseases of poverty	2019	Excluded	Inappropriate Topic
Yin, Jian-hai; Zhang, Li; Yi, Bo-yu; Zhou, Shui-sen; Xia, Zhi-gui;	Imported malaria from land bordering countries in China: a challenge in preventing the reestablishment of malaria transmission	Travel Medicine and Infectious Disease	2023	excluded	excluded at abstract screening
Ben Abderrahim, Sarra; Gharsallaoui, Sarra; Ben Daly, Amal; Mosbahi, Amal; Chaieb, Selma; Nfikha, Zeineb; Ismaïl, Samar; Makni, Chahnez; Mokni, Moncef; Fathallah-Mili, Akila;	Imported malaria in adults: about a case of cerebral malaria	Egyptian Journal of Forensic Sciences	2022	excluded	Case series Report
Sarra, Ben Abderrahim; Sarra, Gharsallaoui; Amal, Ben Daly; Amal, Mosbahi; Selma, Chaieb; Zeineb, Nfikha; Samar, Ismaïl; Chahnez, Makni; Moncef, Mokni; Akila, Fathallah-Mili;	Imported malaria in adults: about a case of cerebral malaria	Egyptian Journal of Forensic Sciences	2022	excluded	Duplicate
Carrara VI, Hogan C, De Pree C, Nosten F, McGready R.	Improved pregnancy outcome in refugees and migrants despite low literacy on the Thai-Burmese border: results of three cross-sectional surveys	BMC Pregnancy Childbirth	2011	excluded	Inappropriate Topic
Bhondoekhan, Fiona RP;	IMPROVING THE EFFICIENCY OF REACTIVE SCREEN-AND-TREAT FOR MALARIA ELIMINATION IN SOUTHERN ZAMBIA		2018	Excluded	Inappropriate Topic
Noedl H, Krudsood S, Leowattana W, Tangpukdee N, Thanachartwet W, Looareesuwan S, Miller RS, Fukuda M, Jongsakul K, Yingyuen K, Sriwichai S, Ohrt C, Knirsch C.	In vitro antimalarial activity of azithromycin, artesunate, and quinine in combination and correlation with clinical outcome	Antimicrob Agents Chemother	2007	Excluded	Inappropriate Topic
Nafuka, Sylvia N;	In vitro antiplasmodial activity and phytochemicals screening of ethnomedicinal plants used to treat malaria associated symptoms		2014	Excluded	Inappropriate Topic
Wongsrichanalai C, Wimonwattrawatee T, Sookto P, Laoboonchai A, Heppner DG, Kyle DE, Wernsdorfer WH.	In vitro sensitivity of Plasmodium falciparum to artesunate in Thailand	Bull World Health Organ	1999	Excluded	Inappropriate Topic
Hatabu T, Kawazu S, Kojima S, Sato K, Singhasivanon P, Looareesuwan S, Kano S.	In vitro susceptibility and genetic variations for chloroquine and mefloquine in Plasmodium falciparum isolates from Thai-Myanmar border	Southeast Asian J Trop Med Public Health	2005	Excluded	Inappropriate Topic
Hien TT, Thuy-Nhien NT, Phu NH, Boni MF, Thanh NV, Nha-Ca NT, Thai le H, Thai CQ, Toi PV, Thuan PD, Long le T, Dong le T, Merson L, Dolecek C, Stepniewska K, Ringwald P, White NJ, Farrar J, Wolbers M.	In vivo susceptibility of Plasmodium falciparum to artesunate in Binh Phuoc Province, Vietnam	Malar J	2012	Excluded	Inappropriate Topic
World Health Organization;	Inception meeting on the malaria elimination initiative in the WHO European Region: report on a WHO meeting, Tashkent, Uzbekistan 18-20 October 2005		2005	Excluded	Inappropriate Topic
Geng, Jinting; Malla, Pallavi; Zhang, Jiaqi; Xu, Shiling; Li, Cuiying; Zhao, Yan; Wang, Qinghui; Kyaw, Myat Phone; Cao, Yaming; Yang, Zhaoqing;	Increasing trends of malaria in a border area of the Greater Mekong Subregion	Malaria journal	2019	Excluded	excluded at abstract screening
Thielemans L, Trip-Hoving M, Landier J, Turner C, Prins TJ, Wouda EMN, Hanboonkunupakarn B, Po C, Beau C, Mu M, Hannay T, Nosten F, Van Overmeire B, McGready R, Carrara VI.	Indirect neonatal hyperbilirubinemia in hospitalized neonates on the Thai-Myanmar border: a review of neonatal medical records from 2009 to 2014	BMC Pediatr	2018	excluded	Inappropriate Topic
Kanyangarara M, Mamini E, Mharakurwa S, Munyati S, Gwanzura L, Kobayashi T, Shields T, Mullany LC, Mutambu S, Mason PR, Curriero FC, Moss WJ; Southern Africa International Centers of Excellence for Malaria Research.	Individual- and Household-Level Risk Factors Associated with Malaria in Mutasa District, Zimbabwe: A Serial Cross-Sectional Study	Am J Trop Med Hyg	2016	Included	Reported OR Risk factors for Border malaria
Kanyangarara, Mufaro; Mamini, Edmore; Mharakurwa, Sungano; Munyati, Shungu; Gwanzura, Lovemore; Kobayashi, Tamaki; Shields, Timothy; Mullany, Luke C; Mutambu, Susan; Mason, Peter R;	Individual-and household-level risk factors associated with malaria in Mutasa District, Zimbabwe: a serial cross-sectional study	The American Journal of Tropical Medicine and Hygiene	2016	included	duplicate
Martins-Campos KM, Kuehn A, Almeida A, Duarte APM, Sampaio VS, Rodriguez ÍC, da Silva SGM, Ríos-Velásquez CM, Lima JBP, Pimenta PFP, Bassat Q, Müller I, Lacerda M, Monteiro WM, Barbosa Guerra MDGV.	Infection of Anopheles aquasalis from symptomatic and asymptomatic Plasmodium vivax infections in Manaus, western Brazilian Amazon	Parasit Vectors	2018	Excluded	Inappropriate Topic
Huber, John H; Hsiang, Michelle S; Dlamini, Nomcebo; Murphy, Maxwell; Vilakati, Sibonakaliso; Nhlabathi, Nomcebo; Lerch, Anita; Nielsen, Rasmus; Ntshalintshali, Nyasatu; Greenhouse, Bryan;	Inferring person-to-person networks of Plasmodium falciparum transmission: are analyses of routine surveillance data up to the task?	Malaria journal	2022	Excluded	Inappropriate Topic
Basurko C, Hanf M, Han-Sze R, Rogier S, Héritier P, Grenier C, Joubert M, Nacher M, Carme B.	Influence of climate and river level on the incidence of malaria in Cacao, French Guiana	Malar J	2011	Excluded	Inappropriate Topic
Moore KA, Simpson JA, Wiladphaingern J, Min AM, Pimanpanarak M, Paw MK, Raksuansak J, Pukrittayakamee S, Fowkes FJI, White NJ, Nosten F, McGready R.	Influence of the number and timing of malaria episodes during pregnancy on prematurity and small-for-gestational-age in an area of low transmission	BMC Med	2017	Excluded	Inappropriate Topic
World Health Organization;	Informal Consultation with Partners on Emergency Response to Artemisinin Resistance in the Greater Mekong Subregion, Bangkok, Thailand, 11-12 February 2015: meeting report		2015	Excluded	Inappropriate Topic
Ohrt, Colin; Roberts, Kathryn W; Sturrock, Hugh JW; Wegbreit, Jennifer; Lee, Bruce Y; Gosling, Roly D;	Information systems to support surveillance for malaria elimination	The American journal of tropical medicine and hygiene	2015	excluded	Inappropriate Topic
Pusawang, Kanchon; Sattabongkot, Jetsumon; Saingamsook, Jassada; Zhong, Daibin; Yan, Guiyun; Somboon, Pradya; Wongpalee, Somsakul Pop; Cui, Liwang; Saeung, Atiporn; Sriwichai, Patchara;	Insecticide Susceptibility Status of Anopheles and Aedes Mosquitoes in Malaria and Dengue Endemic Areas, Thai–Myanmar Border	Insects	2022	excluded	Inappropriate Topic
Xu, Jian-Wei; Lin, Zu-Rui; Zhou, Yao-Wu; Lee, Rogan; Shen, Hai-Mo; Sun, Xiao-Dong; Chen, Qi-Yan; Duan, Kai-Xia; Tian, Peng; Ding, Chun-Li;	Intensive surveillance, rapid response and border collaboration for malaria elimination: China Yunnan’s ‘‘3+ 1’’strategy	Malaria Journal	2021	excluded	reported on surveillance system and collaborative actions
Xu JW, Lin ZR, Zhou YW, Lee R, Shen HM, Sun XD, Chen QY, Duan KX, Tian P, Ding CL, Xu SY, Liu H, Zhou HN.	Intensive surveillance, rapid response and border collaboration for malaria elimination: China Yunnan's ''3?+?1''strategy	Malar J	2021	Excluded	reported on surveillance system and collaborative actions
World Health Organization;	Inter-Country Meeting on Cross-border Collaboration to Eliminate Malaria in South Asia, New Delhi, India, 12-13 February 2016		2018	Excluded	Meeting Report does not meet inclusion criteria
Haileselassie W, Ejigu A, Alemu T, Workneh S, Habtemichael M, David RE, Lelisa K, Deressa W, Yan G, Parker DM, Taye B.	International border malaria transmission in the Ethiopian district of Lare, Gambella region: implications for malaria spread into South Sudan	Malar J	2023	Excluded	Did not report any odds ratios
Foran, Mark; Levine, Adam; Lippert, Suzanne; Chan, Jennifer; Aschkenasy, Miriam; Arnold, Kris; Rosborough, Stephanie; International Emergency Medicine Literature Review Group;	International emergency medicine: a review of the literature from 2009	Academic Emergency Medicine	2011	Excluded	Inappropriate Topic
Tatem, Andrew J; Smith, David L;	International population movements and regional Plasmodium falciparum malaria elimination strategies	Proceedings of the National Academy of Sciences	2010	Excluded	excluded at abstract t screening stage
Nacher M, Singhasivanon P, Yimsamran S, Manibunyong W, Thanyavanich N, Wuthisen R, Looareesuwan S.	Intestinal helminth infections are associated with increased incidence of Plasmodium falciparum malaria in Thailand	J Parasitol	2002	Excluded	Inappropriate Topic
Hoffman, Jeanna;	INVESTIGATING THE BIOLOGY AND BEHAVIOR OF ANOPHELES SQUAMOSUS AND ITS ROLE IN RESIDUAL MALARIA TRANSMISSION IN SOUTHERN ZAMBIA		2019	Excluded	Inappropriate Topic
Malinga, Josephine; Mogeni, Polycarp; Omedo, Irene; Rockett, Kirk; Hubbart, Christina; Jeffreys, Anne; Williams, Thomas N; Kwiatkowski, Dominic; Bejon, Philip; Ross, Amanda;	Investigating the drivers of the spatio-temporal patterns of genetic differences between Plasmodium falciparum malaria infections in Kilifi County, Kenya	Scientific reports	2019	Excluded	Inappropriate Topic
Jeffreys, Anne; Williams, Tom; Kwiatkowski, Dominic; Bejon, Philip; Ross, Amanda;	investigating the drivers of the spatio-temporal patterns of genetic differences between Plasmodium falciparummalaria infections in Kilifi County, Kenya			Excluded	duplicate
Jeffreys, Anne; Williams, Tom; Kwiatkowski, Dominic; Bejon, Philip; Ross, Amanda;	investigating the drivers of the spatio-temporal patterns of genetic differences between Plasmodium falciparummalaria infections in Kilifi County, Kenya			excluded	excluded at abstract review
Liu H, Xu JW, Yang HL, Li M, Sun CD, Yin YJ, Zheng ZL, Zhang GY, Yu AS, Yang YH, Li CH, Ai S.	Investigation and control of a Plasmodium falciparum malaria outbreak in Shan Special Region II of Myanmar along the China-Myanmar Border from June to December 2014	Infect Dis Poverty	2016	Excluded	Inappropriate Topic
Auala, Joyce R;	Investigation of the epidemiology of Malaria in the Engela health district of the Ohangwena region in Northern Namibia		2016	Excluded	Inappropriate Topic
Njau, Joseph; Silal, Sheetal P; Kollipara, Aparna; Fox, Katie; Balawanth, Ryleen; Yuen, Anthony; White, Lisa J; Moya, Mandisi; Pillay, Yogan; Moonasar, Devanand;	Investment case for malaria elimination in South Africa: a financing model for resource mobilization to accelerate regional malaria elimination	Malaria journal	2021	Excluded	Inappropriate Topic
Mbunge, Elliot; Millham, Richard; Sibiya, Nokuthula; Takavarasha Jr, Sam;	Is malaria elimination a distant dream? Reconsidering malaria elimination strategies in Zimbabwe	Public Health in Practice	2021	exclusion	Inappropriate Topic
Pongvongsa, Tiengkham; Ha, Hoang; Thanh, Le; Marchand, Ron P; Nonaka, Daisuke; Tojo, Bumpei; Phongmany, Panom; Moji, Kazuhiko; Kobayashi, Jun;	Joint malaria surveys lead towards improved cross-border cooperation between Savannakhet province, Laos and Quang Tri province, Vietnam	Malaria journal	2012	excluded	excluded at abstract screening stage
Markle, Hannah Leigh;	Juxtaposition of Overnight and Early Evening Indoor-Trapped Anophelines in Nchelenge District, Northern Zambia		2022	Excluded	Inappropriate Topic
Elhassan, Samah Isam Abdalla;	Key contributors to malaria elimination in the People's Republic of China: a scoping review	Malaria Journal	2024	Excluded	Inappropriate Topic
Hassen K, Abdulahi M, Dejene T, Wolde M, Sudhakar M.	Khat as a risk factor for hypertension: A systematic review	JBI Libr Syst Rev	2012	Excluded	Inappropriate Topic
Yongchaitrakul, Siriporn; Singhasivanon, Pratap; Sudathip, Prayuth; Sattabongkot, Jetsumon; Cui, Li-wang; Parker, Daniel M; Phuanukoonnon, Suparat;	Knowledge and practices regarding malaria and its prevention and their associated socio-demographic factors among those living along the Thailand-Myanmar border.		2022	Excluded	Inappropriate Topic
Adewole, Adekanmi; Babailo, Yetunde;	KNOWLEDGE AND TREATMENT SEEKING BEHAVIOUR OF PEOPLE IN NIGERIA-BENIN BOARDER COMMUNITY OF OJA-ODAN, YEWA NORTH LG, NIGERIA.		2019	Excluded	Inappropriate Topic
Lorga T, Aung MN, Naunboonruang P, Junlapeeya P, Payaprom A.	Knowledge of communicable and noncommunicable diseases among Karen ethnic high school students in rural Thasongyang, the far northwest of Thailand	Int J Gen Med	2013	Excluded	Inappropriate Topic
Khairy S, Al-Surimi K, Ali A, Shubily HM, Al Walaan N, Househ M, El-Metwally A.	Knowledge, attitude and practice about malaria in south-western Saudi Arabia: A household-based cross-sectional survey	J Infect Public Health	2017	Excluded	Inappropriate Topic
Angula, Andreas H;	Knowledge, attitudes and practices of rural communities in the utilization of indoor residual spraying in the prevention of malaria in Oshakati district, Oshana region		2013	Excluded	duplicate
Angula, Andreas H;	Knowledge, attitudes and practices of rural communities in the utilization of indoor residual spraying in the prevention of malaria in Oshakati district, Oshana region		2013	excluded	Inappropriate Topic
Nadia, Julie; Wang, Yuxin; Li, Guoming; Sun, Liwei; Mmadi, Salim Abdoulkarim; Abdallah, Kamal Said; Abdallah, Ali Maoulida; Shu, Lei; Bacar, Affane; Deng, Changsheng;	Knowledge, Attitudes, and Practices Toward Malaria and Antimalarial Mass Drug Administration among Heads of Households in Villages on Grande Comore Island, the Comoros	The Journal of Parasitology	2023	Excluded	Inappropriate Topic
Adams MW, Sutherland EG, Eckert EL, Saalim K, Reithinger R.	Leaving no one behind: targeting mobile and migrant populations with health interventions for disease elimination-a descriptive systematic review	BMC Med	2022	Excluded	Inappropriate Topic
Wang RB, Dong JQ, Xia ZG, Cai T, Zhang QF, Zhang Y, Tian YH, Sun XY, Zhang GY, Li QP, Xu XY, Li JY, Zhang J.	Lessons on malaria control in the ethnic minority regions in Northern Myanmar along the China border, 2007-2014	Infect Dis Poverty	2016	Excluded	Inappropriate Topic
Wang, Ru-Bo; Dong, Jia-Qiang; Xia, Zhi-Gui; Cai, Tao; Zhang, Qing-Feng; Zhang, Yao; Tian, Yang-Hui; Sun, Xiao-Ying; Zhang, Guang-Yun; Li, Qing-Pu;	Lessons on malaria control in the ethnic minority regions in Northern Myanmar along the China border, 2007–2014	Infectious Diseases of Poverty	2016	Excluded	Inappropriate Topic
Yadav, Chander Prakash; Hussain, Syed Shah Areeb; Pasi, Shweta; Sharma, Shweta; Bharti, Praveen K; Rahi, Manju; Sharma, Amit;	Linkages between malaria and malnutrition in co-endemic regions of India	BMJ Global Health	2023	Excluded	Inappropriate Topic
Ikeda*, Takayoshi; Behera, Swadhin; Morioka, Yushi; Minakawa, Noboru; Tsuzuki, Ataru; Kruger, Philip;	Linking malaria in Limpopo province, South Africa to climate using self-organizing maps	ISEE Conference Abstracts 28	2016	Excluded	Inappropriate Topic
Oku, Hiroyuki; Khusmith, Srisin; Somrongthong, Ratana; Karim, Mohammad Jahirul; Whittaker, Maxine; Youngpakool, Khwananong; Shankar, Hari; Abd Razak, Mohd Ridzuan Mohd; Iwagami, Moritoshi; Sao Sarady, Ay;	LIST OF Abstracts Poster PRESENTATIONS		2015	Excluded	Inappropriate Topic
Naing, Thu; Puckpinyo, Apa; Peltzer, Karl;	Long lasting insecticide-treated net use of people living in myawaddy, a high malaria endemic district along Thai Myanmar border	Journal of the medical association of thailand	2019	Excluded	Inappropriate Topic
Carrara VI, Stuetz W, Lee SJ, Sriprawat K, Po B, Hanboonkunupakarn B, Nosten FH, McGready R.	Longer exposure to a new refugee food ration is associated with reduced prevalence of small for gestational age: results from 2 cross-sectional surveys on the Thailand-Myanmar border	Am J Clin Nutr	2017	Excluded	Inappropriate Topic
Phimpraphi W, Paul RE, Yimsamran S, Puangsa-art S, Thanyavanich N, Maneeboonyang W, Prommongkol S, Sornklom S, Chaimungkun W, Chavez IF, Blanc H, Looareesuwan S, Sakuntabhai A, Singhasivanon P.	Longitudinal study of Plasmodium falciparum and Plasmodium vivax in a Karen population in Thailand	Malar J	2008	Excluded	Inappropriate Topic
Rabarijaona, Léon Paul; Ariey, Frédéric; Matra, Robert; Cot, Sylvie; Raharimalala, Andrianavalona Lucie; Ranaivo, Louise Henriette; Le Bras, Jacques; Robert, Vincent; Randrianarivelojosia, Milijaona;	Low autochtonous urban malaria in Antananarivo (Madagascar)	Malaria Journal	2006	excluded	duplicate
Rabarijaona, Léon Paul; Ariey, Frédéric; Matra, Robert; Cot, Sylvie; Raharimalala, Andrianavalona Lucie; Ranaivo, Louise Henriette; Le Bras, Jacques; Robert, Vincent; Randrianarivelojosia, Milijaona;	Low autochtonous urban malaria in Antananarivo (Madagascar)	Malaria Journal	2006	Excluded	Inappropriate Topic
Plewes K, Lee T, Kajeechewa L, Thwin MM, Lee SJ, Carrara VI, Nosten F, McGready R.	Low seroprevalence of HIV and syphilis in pregnant women in refugee camps on the Thai-Burma border	Int J STD AIDS	2008	Excluded	Inappropriate Topic
Douine M, Sanna A, Galindo M, Musset L, Pommier de Santi V, Marchesini P, Magalhaes ED, Suarez-Mutis M, Hiwat H, Nacher M, Vreden S, Garancher L.	Malakit: an innovative pilot project to self-diagnose and self-treat malaria among illegal gold miners in the Guiana Shield	Malar J	2018	Excluded	Inappropriate Topic
Abdul-Ghani R, Mahdy MAK, Alkubati S, Al-Mikhlafy AA, Alhariri A, Das M, Dave K, Gil-Cuesta J.	Malaria and dengue in Hodeidah city, Yemen: High proportion of febrile outpatients with dengue or malaria, but low proportion co-infected	PLoS One	2021	Excluded	Inappropriate Topic
Mondal, Nitish;	Malaria and Ecology in Northeast India: A Review	REGIONAL ENVIRONMENTAL HISTORY		Excluded	Inappropriate Topic
Singhanetra-Renard A.	Malaria and mobility in Thailand	Soc Sci Med	1993	Excluded	Excluded at abstract screening stage
Wang RB, Zhang J, Zhang QF.	Malaria baseline survey in four special regions of northern Myanmar near China: a cross-sectional study	Malar J	2014	Excluded	duplicate
Wang, Ru-bo; Zhang, Jun; Zhang, Qing-feng;	Malaria baseline survey in four special regions of northern Myanmar near China: a cross-sectional study	Malaria Journal	2014	Excluded	Inappropriate Topic
Carrara VI, Lwin KM, Phyo AP, Ashley E, Wiladphaingern J, Sriprawat K, Rijken M, Boel M, McGready R, Proux S, Chu C, Singhasivanon P, White N, Nosten F.	Malaria burden and artemisinin resistance in the mobile and migrant population on the Thai-Myanmar border, 1999-2011: an observational study	PLoS Med	2013	Excluded	Inappropriate Topic
Carrara, Verena I; Lwin, Khin Maung; Phyo, Aung Pyae; Ashley, Elizabeth; Wiladphaingern, Jacher; Sriprawat, Kanlaya; Rijken, Marcus; Boel, Machteld; McGready, Rose; Proux, Stephane;	Malaria burden and artemisinin resistance in the mobile and migrant population on the Thai–Myanmar border, 1999–2011: an observational study	PLoS medicine	2013	Excluded	inappropriate topic
Haque, Ubydul; Overgaard, Hans J; Clements, Archie CA; Norris, Douglas E; Islam, Nazrul; Karim, Jahirul; Roy, Shyamal; Haque, Waziul; Kabir, Moktadir; Smith, David L;	Malaria burden and control in Bangladesh and prospects for elimination: an epidemiological and economic assessment	The Lancet Global Health	2014	Excluded	Inappropriate Topic
Wangdi, Kinley; Banwell, Cathy; Gatton, Michelle L; Kelly, Gerard C; Namgay, Rinzin; Clements, Archie CA;	Malaria burden and costs of intensified control in Bhutan, 2006–14: an observational study and situation analysis	The Lancet Global Health	2016	Excluded	Inappropriate Topic
Kheang ST, Lin MA, Lwin S, Naing YH, Yarzar P, Kak N, Price T.	Malaria Case Detection Among Mobile Populations and Migrant Workers in Myanmar: Comparison of 3 Service Delivery Approaches	Glob Health Sci Pract	2018	Excluded	Inappropriate Topic
Khadka A, Perales NA, Wei DJ, Gage AD, Haber N, Verguet S, Patenaude B, Fink G.	Malaria control across borders: quasi-experimental evidence from the Trans-Kunene malaria initiative (TKMI)	Malar J	2018	Excluded	Inappropriate Topic
Xu JW, Li Y, Yang HL, Zhang J, Zhang ZX, Yang YM, Zhou HN, Havumaki J, Li HX, Liu H, Zhou H, Xie XY, Dong JX, Zhang Y, Sun XY, Li B, Li JY, Tian YH, Wang PY, Li BF.	Malaria control along China-Myanmar Border during 2007-2013: an integrated impact evaluation	Infect Dis Poverty	2016	Excluded	Inappropriate Topic
Moonasar, D; Chimumbwa, J; Leonard, E; Murugasampillay, S; Maharaj, R;	Malaria Control and Elimination in Southern Africa–Progress, Challenges, and Priorities	Journal of Communicable Diseases (E-ISSN: 2581-351X & P-ISSN: 0019-5138)	2023	Excluded	focus of the articles is on initiatives not risk factors for border malaria
Kolaczinski J, Graham K, Fahim A, Brooker S, Rowland M.	Malaria control in Afghanistan: progress and challenges	Lancet	2005	Excluded	excluded at screening
Yangzom T, Gueye CS, Namgay R, Galappaththy GN, Thimasarn K, Gosling R, Murugasampillay S, Dev V.	Malaria control in Bhutan: case study of a country embarking on elimination	Malar J	2012	Excluded	duplicate
Yangzom, Thinley; Gueye, Cara Smith; Namgay, Rinzin; Galappaththy, Gawrie NL; Thimasarn, Krongthong; Gosling, Roly; Murugasampillay, Shiva; Dev, Vas;	Malaria control in Bhutan: case study of a country embarking on elimination	Malaria journal	2012	Excluded	excluded at screening
Simon, Chihanga; Moakofhi, Kentse; Mosweunyane, Tjantilili; Jibril, Haruna Baba; Nkomo, Bornapate; Motlaleng, Mpho; Ntebela, Davies Sedisa; Chanda, Emmanuel; Haque, Ubydul;	Malaria control in Botswana, 2008-2012: the path		2013	Excluded	excluded at abstract screening
Yohannes, E;	Malaria Control in Eritrea: Progress towards and Beyond the Abuja Targets	Afr. health monit.(Online)	2006	Excluded	excluded at abstract screening
Blumberg L, Frean J.	Malaria control in South Africa - challenges and successes	S Afr Med J	2007	Excluded	excluded at abstract screening
Moonasar D, Nuthulaganti T, Kruger PS, Mabuza A, Rasiswi ES, Benson FG, Maharaj R.	Malaria control in South Africa 2000-2010: beyond MDG6	Malar J	2012	Excluded	excluded at abstract screening
Moonasar, Devanand; Nuthulaganti, Tej; Kruger, Philip S; Mabuza, Aaron; Rasiswi, Eric S; Benson, Frew G; Maharaj, Rajendra;	Malaria control in South Africa 2000–2010: beyond MDG6	Malaria journal	2012	Excluded	excluded at abstract screening
Sambo, Luis Gomes; Ki-Zerbo, Georges; Kirigia, Joses Muthuri;	Malaria control in the African Region: perceptions and viewspoints on proceedings of the Africa Leaders Malaria Alliance (ALMA)	BMC proceedings	2011	Excluded	Inappropriate Topic
Sambo LG, Ki-Zerbo G, Kirigia JM.	Malaria control in the African Region: perceptions and viewspoints on proceedings of the Africa Leaders Malaria Alliance (ALMA)	BMC Proc	2011	Excluded	Meeting Report does not meet inclusion criteria
Rahi M, Sharma A.	Malaria control initiatives that have the potential to be gamechangers in India's quest for malaria elimination	Lancet Reg Health Southeast Asia	2022	Excluded	Duplicate
Rahi, Manju; Sharma, Amit;	Malaria control initiatives that have the potential to be gamechangers in India's quest for malaria elimination	The Lancet Regional Health-Southeast Asia	2022	Excluded	focus of the articles is on initiatives not risk factors for border malaria
Guerra, Mónica; de Sousa, Bruno; Ndong-Mabale, Nicolas; Berzosa, Pedro; Arez, Ana Paula;	Malaria determining risk factors at the household level in two rural villages of mainland Equatorial Guinea	Malaria journal	2018	Excluded	not reporting on border malaria
Melebari, Sami; Hafiz, Abdul; Alzabeedi, Kamal H; Alzahrani, Abdullah A; Almalki, Yehya; Jadkarim, Renad J; Qabbani, Fadel; Bakri, Rowaida; Jalal, Naif A; Mashat, Hutaf;	Malaria during COVID-19 travel restrictions in Makkah, Saudi Arabia	Tropical Medicine and Infectious Disease	2024	Excluded	Inappropriate Topic
Parker, Daniel M; Carrara, Verena I; Pukrittayakamee, Sasithon; McGready, Rose; Nosten, François H;	Malaria ecology along the Thailand–Myanmar border	Malaria journal	2015	Excluded	excluded at abstract screening, did not report any measures of association
Sikaala CH, Dlamini B, Lungu A, Fakudze P, Chisenga M, Siame CL, Mwendera N, Shaba D, Chimumbwa JM, Kleinschmidt I.	Malaria elimination and the need for intensive inter-country cooperation. a critical evaluation of regional technical co-operation in Southern Africa	Malar J	2024	Excluded	Inappropriate Topic
Sikaala, Chadwick H; Dlamini, Bongani; Lungu, Alphart; Fakudze, Phelele; Chisenga, Mukosha; Siame, Chishala Lukwesa; Mwendera, Nyasha; Shaba, Dumisani; Chimumbwa, John M; Kleinschmidt, Immo;	Malaria elimination and the need for intensive inter-country cooperation: a critical evaluation of regional technical co-operation in Southern Africa	Malaria Journal	2024	Excluded	Inappropriate Topic
Chihanga, Simon; Haque, Ubydul; Chanda, Emmanuel; Mosweunyane, Tjantilili; Moakofhi, Kense; Jibril, Haruna Baba; Motlaleng, Mpho; Zhang, Wenyi; Glass, Gregory E;	Malaria elimination in Botswana, 2012–2014: achievements and challenges	Parasites & Vectors	2016	Excluded	Inappropriate Topic
Wangdi, Kinley; Gatton, Michelle L; Kelly, Gerard C; Banwell, Cathy; Dev, Vas; Clements, Archie CA;	Malaria elimination in India and regional implications	The Lancet infectious diseases	2016	Excluded	Inappropriate Topic
Hemami, Mohsen Rezaei; Sari, Ali Akbari; Raeisi, Ahmad; Vatandoost, Hassan; Majdzadeh, Reza;	Malaria elimination in Iran, importance and challenges	International journal of preventive medicine	2013	Excluded	Inappropriate Topic
Kounnavong S, Gopinath D, Hongvanthong B, Khamkong C, Sichanthongthip O.	Malaria elimination in Lao PDR: the challenges associated with population mobility	Infect Dis Poverty	2017	Excluded	Inappropriate Topic
Fauziah, Nisa; Rinawan, Fedri Ruluwedrata; Nugraha, Naufal Fakhri; Faridah, Lia; Jati, Karomahul Malaya; Dakosta, Angelina; Santika, Mahatyanta Kalya; Zakiyyudin, Muhammad Yusuf; Muhsin, Ahmad; Rizkillah, Kiky Furbani;	Malaria elimination in West Java, Indonesia: A descriptive-and-qualitative study	Journal of Vector Borne Diseases	2024	Excluded	Inappropriate Topic
Gupta, Sanjeev Kumar; Saroha, Poonam; Singh, Kuldeep; Saxena, Rekha; Barman, Keshab; Kumar, Avdhesh; Sharma, Amit;	Malaria epidemiology along the Indian districts bordering Bhutan and implications for malaria elimination in the region	The American Journal of Tropical Medicine and Hygiene	2022	Excluded	excluded at abstract screening
Diallo, Sileye Mamadou; Bogreau, Hervé; Papa Mze, Nasserdine; Ould Ahmedou Salem, Mohamed Salem; Ould Khairy, Mohamed Lemine; Parola, Philippe; Basco, Leonardo; Ould Mohamed Salem Boukhary, Ali;	Malaria epidemiology in Kobeni department, southeastern Mauritania from 2015 to 2017	Infectious Diseases of Poverty	2020	Excluded	Inappropriate Topic
Hiwat H, Martínez-López B, Cairo H, Hardjopawiro L, Boerleider A, Duarte EC, Yadon ZE.	Malaria epidemiology in Suriname from 2000 to 2016: trends, opportunities and challenges for elimination	Malar J	2018	Excluded	Inappropriate Topic
Liu, Hui; Zhou, Yao-Wu; Deng, Yan; Lin, Zu-Rui; Zhang, Cang-Lin; Chen, Qi-Yan; Wei, Chun; Duan, Kai-Xia; Tian, Peng; Zhou, Hong-Ning;	Malaria From Hyperendemicity to Elimination Along International Border in Yunnan, 2003-2020: a Case Study of Border Malaria Control and Elimination in China		2021	Excluded	Did not report measures of association
Liu H, Zhou Y, Deng Y, Lin Z, Zhang C, Chen Q, Wei C, Duan K, Tian P, Zhou H, Xu J.	Malaria from hyperendemicity to elimination along international borders in Yunnan, China during 2003?2020: a case study	Infect Dis Poverty	2022	Excluded	Excluded at abstract screening
Liu, Hui; Zhou, Yaowu; Deng, Yan; Lin, Zurui; Zhang, Canglin; Chen, Qiyan; Wei, Chun; Duan, Kaixia; Tian, Peng; Zhou, Hongning;	Malaria from hyperendemicity to elimination along international borders in Yunnan, China during 2003-2020: a case study	Infectious diseases of poverty	2022	Excluded	Excluded at abstract screening
Xu, Jian-Wei; Li, Jian-Jie; Guo, Hong-Ping; Pu, Shu-Wei; Li, Shu-Mei; Wang, Rong-Hua; Liu, Hui; Wang, Wei-Jia;	Malaria from hyperendemicity to elimination in Hekou County on China–Vietnam border: an ecological study	Malaria Journal	2017	Excluded	Excluded at abstract screening
Khine SK, Kyaw NTT, Thekkur P, Lin Z, Thi A.	Malaria hot spot along the foothills of Rakhine state, Myanmar: geospatial distribution of malaria cases in townships targeted for malaria elimination	Trop Med Health	2019	Excluded	Excluded at abstract screening
Lalmalsawma, Pachuau; Balasubramani, K; James, Meenu Mariya; Pautu, Lalfakzuala; Prasad, Kumar Arun; Sarma, Devojit Kumar; Balabaskaran Nina, Praveen;	Malaria hotspots and climate change trends in the hyper-endemic malaria settings of Mizoram along the India–Bangladesh borders	Scientific reports	2023	Excluded	Inappropriate Topic
Ahmed S, Galagan S, Scobie H, Khyang J, Prue CS, Khan WA, Ram M, Alam MS, Haq MZ, Akter J, Glass G, Norris DE, Nyunt MM, Shields T, Sullivan DJ, Sack DA.	Malaria hotspots drive hypoendemic transmission in the Chittagong Hill Districts of Bangladesh	PLoS One	2013	Excluded	Excluded at abstract screening
Tavares W, Morais J, Martins JF, Scalsky RJ, Stabler TC, Medeiros MM, Fortes FJ, Arez AP, Silva JC.	Malaria in Angola: recent progress, challenges and future opportunities using parasite demography studies	Malar J	2022	Excluded	Excluded at abstract screening
Amaral, Pablo Sebastian Tavares; Garcia, Klauss Kleydmann Sabino; Suárez-Mutis, Martha Cecilia; Coelho, Ronan Rocha; Galardo, Allan Kardec; Murta, Felipe; Moresco, Gilberto Gilmar; Siqueira, André Machado; Gurgel-Gonçalves, Rodrigo;	Malaria in areas under mining activity in the Amazon: A review	Revista da Sociedade Brasileira de Medicina Tropical	2024	Excluded	Excluded at abstract screening
Rezai, Mohammad Sadegh; Enayati, Ahmadali; Heamingway, Janet;	Malaria in Children, Prospects and Challenges	Journal of Pediatrics Review	2013	Excluded	Inappropriate Topic
Annobil, Samuel H; Okeahialam, Theodore C; Jamjoom, Ghazi A; Bassuni, Wagih A;	Malaria in children-experience from Asir region, Saudi Arabia	Annals of Saudi medicine	1994	Excluded	Inappropriate Topic
Lai, Shengjie; Li, Zhongjie; Wardrop, Nicola A; Sun, Junling; Head, Michael G; Huang, Zhuojie; Zhou, Sheng; Yu, Jianxing; Zhang, Zike; Zhou, Shui-Sen;	Malaria in China, 2011–2015: an observational study	Bulletin of the World Health Organization	2017	Excluded	Inappropriate Topic
Ding, Cheng; Huang, Chenyang; Zhou, Yuqing; Fu, Xiaofang; Liu, Xiaoxiao; Wu, Jie; Deng, Min; Li, Lanjuan; Yang, Shigui;	Malaria in China: a longitudinal population-based surveillance study	Epidemiol Infect	2020	Excluded	Excluded at abstract screening
Ulrike, Fillinger; Makhoselive, Dlamini; Onyango, P Sangoro; Rose, Marubu; Zulisile, Zulu; Emmanuel, Chanda; Cliford, Maina Mutero; Quinton, Dlamini;	Malaria in Eswatini, 2012–2019: a case study of the elimination effort		2021	Excluded	Inappropriate Topic
Douine, Maylis; Lambert, Yann; Musset, Lise; Hiwat, Helene; Blume, Liana Reis; Marchesini, Paola; Moresco, Gilberto Gilmar; Cox, Horace; Sanchez, Juan F; Villegas, Leopoldo;	Malaria in gold miners in the Guianas and the Amazon: current knowledge and challenges	Current Tropical Medicine Reports	2020	Excluded	Inappropriate Topic
Coetzee, Maureen; Kruger, P; Hunt, RH; Durrheim, DN; Urbach, J; Hansford, CF;	Malaria in South Africa: 110 years of learning to control the disease	South African Medical Journal	2013	Excluded	excluded at abstract screening
Grillet ME, Moreno JE, Hernández-Villena JV, Vincenti-González MF, Noya O, Tami A, Paniz-Mondolfi A, Llewellyn M, Lowe R, Escalante AA, Conn JE.	Malaria in Southern Venezuela: The hottest hotspot in Latin America	PLoS Negl Trop Dis	2021	Excluded	excluded at abstract screening
Cui, Liwang; Yan, Guiyun; Sattabongkot, Jetsumon; Cao, Yaming; Chen, Bin; Chen, Xiaoguang; Fan, Qi; Fang, Qiang; Jongwutiwes, Somchai; Parker, Daniel;	Malaria in the Greater Mekong Subregion: heterogeneity and complexity	Acta tropica	2012	Excluded	excluded at abstract screening
World Health Organization;	Malaria in the Greater Mekong Subregion: regional and country profiles		2010	Excluded	Inappropriate Topic
Boel ME, Rijken MJ, Leenstra T, Phyo AP, Pimanpanarak M, Keereecharoen NL, Proux S, Laochan N, Imwong M, Singhasivanon P, White NJ, McGready R, Nosten FH.	Malaria in the post-partum period; a prospective cohort study	PLoS One	2013	Excluded	Inappropriate Topic
Kondrashin AV.	Malaria in the WHO Southeast Asia region	Indian J Malariol	1992	Excluded	Inappropriate Topic
Pacheco, M Andreína; Forero-Peña, David A; Schneider, Kristan A; Chavero, Melynar; Gamardo, Angel; Figuera, Luisamy; Kadakia, Esha R; Grillet, María E; Oliveira-Ferreira, Joseli; Escalante, Ananias A;	Malaria in Venezuela: changes in the complexity of infection reflects the increment in transmission intensity	Malaria journal	2020	Excluded	Inappropriate Topic
Kim JH, Lim AY, Cheong HK.	Malaria Incidence of the Regions Adjacent to the Demilitarized Zone in the Democratic People's Republic of Korea, 2004-2016	J Korean Med Sci	2019	Excluded	Inappropriate Topic
Chaveepojnkamjorn W, Pichainarong N.	Malaria infection among the migrant population along the Thai-Myanmar border area	Southeast Asian J Trop Med Public Health	2004	included	reported on factors associated with border malaria
Pichainarong N, Chaveepojnkamjorn W.	Malaria infection and life-style factors among hilltribes along the Thai-Myanmar border area, northern Thailand	Southeast Asian J Trop Med Public Health	2004	Excluded	duplicate
Pichainarong, Natchaporn; Chaveepojnkamjorn, Wisit;	Malaria infection and life-style factors among hilltribes along the Thai-Myanmar border area, northern Thailand.		2004	Excluded	Inappropriate Topic
Tilaye, Tesfaye; Tessema, Belay; Alemu, Kassahun;	Malaria Infection is High at Transit and Destination Phases Among Seasonal Migrant Workers in Development Corridors of Northwest Ethiopia: A Repeated Cross-Sectional Study	Research and reports in tropical medicine	2021	Excluded	Inappropriate Topic
TU, HONG; Zhang, Li; Yu, Chenghang; Lin, Kangming; Peiyu, Wang; Shaomi, Xiang; Lingyun, Luo; Jian, Li; Yan, He; Feng, Jun;	Malaria Knowledge and Infection Among Migrant Population in the China-vietnam Border: A Questionnaire-based Survey		2021	Excluded	Inappropriate Topic
Barman K, Tobgyel, Dawa N, Islam B, Narain JP.	Malaria outbreak along the India-Bhutan border town of Saralpara, Assam, India	J Vector Borne Dis	2023	Excluded	Did not report measures of association
Barman, Keshab; Dawa, Natasha; Islam, Baharul; Narain, Jai Prakash;	Malaria outbreak along the India-Bhutan border town of Saralpara, Assam, India	Journal of Vector Borne Diseases	2023	Excluded	Did not report measures of association
Kureya, Tinashe; Ndaimani, Augustine; Mhlanga, Maxwell;	Malaria outbreak investigation in Chipinge, Zimbabwe: a case-control study	Iranian journal of parasitology	2017	included	Reported OR Risk factors for Border malaria
Kureya, Tinashe; Ndaimani, Augustine; Mhlanga, Maxwell;	Malaria outbreak investigation in Chipinge, Zimbabwe: a case-control study	Iranian journal of parasitology	2017	included	Reported OR Risk factors for Border malaria
Hawash, Yousry; Ismail, Khadiga; Alsharif, Khalaf; Alsanie, Walaa;	Malaria prevalence in a low transmission area, Jazan district of southwestern Saudi Arabia	The Korean journal of parasitology	2019	Excluded	Inappropriate Topic
Yousry Hawash, Yousry Hawash; Khadiga Ismail, Khadiga Ismail; Khalaf Alsharif, Khalaf Alsharif; Walaa Alsanie, Walaa Alsanie;	Malaria prevalence in a low transmission area, Jazan district of southwestern Saudi Arabia.		2019	Excluded	Inappropriate Topic
Basseri HR, Raeisi A, Holakouie K, Shanadeh K.	Malaria prevention among Afghani refugees in a malarious area, southeastern Iran	Bull Soc Pathol Exot	2010	Excluded	Inappropriate Topic
World Health Organization;	Malaria programme managers meeting to review progress on implementation of the regional action framework for malaria control and elimination in the Western Pacific 2016-2020, Manila, Philippines, 25-27 June 2018: meeting report		2018	Excluded	Inappropriate Topic
Hlongwana KW, Sartorius B, Tsoka-Gwegweni J.	Malaria programme personnel's experiences, perceived barriers and facilitators to implementing malaria elimination strategy in South Africa	Malar J	2018	Excluded	Inappropriate Topic
Sattabongkot, Jetsumon; Cui, Liwang; Bantuchai, Sirasate; Chotirat, Sadudee; Kaewkungwal, Jaranit; Khamsiriwatchara, Amnat; Kiattibutr, Kirakorn; Kyaw, Myat Phone; Lawpoolsri, Saranath; Linn, Nay Yi Yi;	Malaria research for tailored control and elimination strategies in the Greater Mekong Subregion	The American Journal of Tropical Medicine and Hygiene	2022	Excluded	excluded at abstract screening
Torres, Katherine; Ferreira, Marcelo U; Castro, Marcia C; Escalante, Ananias A; Conn, Jan E; Villasis, Elizabeth; da Silva Araujo, Maisa; Almeida, Gregorio; Rodrigues, Priscila T; Corder, Rodrigo M;	Malaria resilience in South America: Epidemiology, vector biology, and immunology insights from the Amazonian International Center of Excellence in malaria research network in Peru and Brazil	The American journal of tropical medicine and hygiene	2022	Excluded	Inappropriate Topic
Kaewpitoon N, Loyd RA, Kaewpitoon SJ, Rujirakul R.	Malaria Risk Areas in Thailand Border	J Med Assoc Thai	2015	Excluded	Inappropriate Topic
Sari, Monica Puspa; Muttaqi, Relis Nashir; Hamdie, Taufiqurrahman; Pangaribuan, Helena Ullyartha;	Malaria Risk Factor at the Tabalong Cross-Borders, South Kalimantan, Indonesia	Journal of Communicable Diseases (E-ISSN: 2581-351X & P-ISSN: 0019-5138)	2022	Excluded	Inappropriate Topic
Smith JL, Mumbengegwi D, Haindongo E, Cueto C, Roberts KW, Gosling R, Uusiku P, Kleinschmidt I, Bennett A, Sturrock HJ.	Malaria risk factors in northern Namibia: The importance of occupation, age and mobility in characterizing high-risk populations	PLoS One	2021	included	Duplicate
Smith, Jennifer L; Mumbengegwi, Davis; Haindongo, Erastus; Cueto, Carmen; Roberts, Kathryn W; Gosling, Roly; Uusiku, Petrina; Kleinschmidt, Immo; Bennett, Adam; Sturrock, Hugh J;	Malaria risk factors in northern Namibia: the importance of occupation, age and mobility in characterizing high-risk populations	PLoS One	2021	Included	Reported OR Risk factors for Border malaria
Smith JL, Auala J, Haindongo E, Uusiku P, Gosling R, Kleinschmidt I, Mumbengegwi D, Sturrock HJ.	Malaria risk in young male travellers but local transmission persists: a case-control study in low transmission Namibia	Malar J	2017	Excluded	Duplicate
Smith, Jennifer L; Auala, Joyce; Haindongo, Erastus; Uusiku, Petrina; Gosling, Roly; Kleinschmidt, Immo; Mumbengegwi, Davis; Sturrock, Hugh JW;	Malaria risk in young male travellers but local transmission persists: a case–control study in low transmission Namibia	Malaria journal	2017	Included	Inappropriate Topic
Zhao, Xiaotao; Thanapongtharm, Weerapong; Lawawirojwong, Siam; Wei, Chun; Tang, Yerong; Zhou, Yaowu; Sun, Xiaodong; Cui, Liwang; Sattabongkot, Jetsumon; Kaewkungwal, Jaranit;	Malaria risk map using spatial multi-criteria decision analysis along Yunnan border during the pre-elimination period	The American Journal of Tropical Medicine and Hygiene	2020	Excluded	Inappropriate Topic
Das NG, Talukdar PK, Kalita J, Baruah I, Sribastava RB.	Malaria situation in forest-fringed villages of Sonitpur district (Assam), India bordering Arunachal Pradesh during an outbreak	J Vector Borne Dis	2007	Excluded	Inappropriate Topic
Soe, Than Naing; Yeesoonsang, Seesai; Jiraphongsa, Chuleeporn; Nguyen, Ha Ai Phan; Thammapalo, Suwit; Tao, Shen; Phanawadee, Manita; Srethapranai, Vanlaya; Naung, Sithu Ye;	Malaria Surveillance at Thai-Myanmar Border, Mae Sot District, Tak Province, Thailand, July 2013	OSIR Journal	2016	Excluded	Inappropriate Topic
Gunderson AK, Kumar RE, Recalde-Coronel C, Vasco LE, Valle-Campos A, Mena CF, Zaitchik BF, Lescano AG, Pan WK, Janko MM.	Malaria Transmission and Spillover across the Peru-Ecuador Border: A Spatiotemporal Analysis	Int J Environ Res Public Health	2020	Excluded	Inappropriate Topic
Gunderson, Annika K; Kumar, Rani E; Recalde-Coronel, Cristina; Vasco, Luis E; Valle-Campos, Andree; Mena, Carlos F; Zaitchik, Benjamin F; Lescano, Andres G; Pan, William K; Janko, Mark M;	Malaria transmission and spillover across the Peru–Ecuador border: a spatiotemporal analysis	International journal of environmental research and public health	2020		excluded at abstract screening
Ferriss E, Mharakurwa S, Munyati S, Gwanzura L, Hast MA, Moulton LH, Wesolowski A, Moss WJ.	Malaria Transmission at The Zimbabwe-Mozambique Border: An Observational Study of Parasitemia by Travel History and Household Location	Am J Trop Med Hyg	2024	Excluded	Inappropriate Topic
Ferriss, Ellen; Mharakurwa, Sungano; Munyati, Shungu; Gwanzura, Lovemore; Hast, Marisa A; Moulton, Lawrence H; Wesolowski, Amy; Moss, William J;	Malaria Transmission at The Zimbabwe–Mozambique Border: An Observational Study of Parasitemia by Travel History and Household Location	The American Journal of Tropical Medicine and Hygiene	2024	Excluded	Inappropriate Topic
Delacollette C, D'Souza C, Christophel E, Thimasarn K, Abdur R, Bell D, Dai TC, Gopinath D, Lu S, Mendoza R, Ortega L, Rastogi R, Tantinimitkul C, Ehrenberg J.	Malaria trends and challenges in the Greater Mekong Subregion	Southeast Asian J Trop Med Public Health	2009	Excluded	excluded at abstract screening
CN, STEEM; Latina, Comunidad; Team, Steem POD; Venezuela, Steem; Alliance, Steem;	Malaria: Why do People still die from a treatable Disease?			Excluded	Inappropriate Topic
Ananda, Nabila; Sabina, Athaya; Rahmadani, Ulfa; Syahrizal, Ali; Deskya, Nabillah; Maria, Sinta; Riza, Muhammad; Rahmadia, Lusi; Holila, Anni; Putri, Dwi;	Malaria’s molecular dance: Mechanism, therapies, and emerging insights	Pharmacia	2024	Excluded	Inappropriate Topic
malERA Refresh Consultative Panel on Combination Interventions and Modelling;	malERA: An updated research agenda for combination interventions and modelling in malaria elimination and eradication	PLoS medicine	2017	Excluded	Inappropriate Topic
Li, Zhichao; Roux, Emmanuel; Dessay, Nadine; Girod, Romain; Stefani, Aurélia; Nacher, Mathieu; Moiret, Adrien; Seyler, Frédérique;	Mapping a knowledge-based malaria hazard index related to landscape using remote sensing: Application to the cross-border area between French Guiana and Brazil	Remote Sensing	2016	Excluded	Inappropriate Topic
Khan WA, Sack DA, Ahmed S, Prue CS, Alam MS, Haque R, Khyang J, Ram M, Akter J, Nyunt MM, Norris D, Glass G, Shields T, Haq MZ, Cravioto A, Sullivan DJ Jr.	Mapping hypoendemic, seasonal malaria in rural Bandarban, Bangladesh: a prospective surveillance	Malar J	2011	Excluded	excluded at abstract screening
Chang, Hsiao-Han; Wesolowski, Amy; Sinha, Ipsita; Jacob, Christopher G; Mahmud, Ayesha; Uddin, Didar; Zaman, Sazid Ibna; Hossain, Md Amir; Faiz, M Abul; Ghose, Aniruddha;	Mapping imported malaria in Bangladesh using parasite genetic and human mobility data	Elife	2019	Excluded	excluded at abstract screening
Hagenlocher M, Castro MC.	Mapping malaria risk and vulnerability in the United Republic of Tanzania: a spatial explicit model	Popul Health Metr	2015	Excluded	Inappropriate Topic
Pongsoipetch, Kulchada; Walshe, Rebecca; Mukem, Suwanna; Kamsri, Tanong; Singkham, Navarat; Sudathip, Prayuth; Kitchakarn, Suravadee; Maude, Rapeephan Rattanawongnara; Maude, Richard James;	Mapping malaria transmission foci in Northeast Thailand from 2011 to 2021: approaching elimination in a hypoendemic area	Malaria Journal	2024	Excluded	excluded at abstract screening
Strano, Emanuele; Viana, Matheus P; Sorichetta, Alessandro; Tatem, Andrew J;	Mapping road network communities for guiding disease surveillance and control strategies	Scientific reports	2018	Excluded	Inappropriate Topic
Carrasco-Escobar, Gabriel; Fornace, Kimberly; Benmarhnia, Tarik;	Mapping socioeconomic inequalities in malaria in Sub-Sahara African countries	Scientific reports	2021	Excluded	Inappropriate Topic
Khumalo, Mbhekiseni Phikelamangwe;	Master of Science (Medicine) in the field of Epidemiology and Biostatistics Research Report		2014	Excluded	Inappropriate Topic
Nankabirwa, Joaniter I; Bousema, Teun; Blanken, Sara Lynn; Rek, John; Arinaitwe, Emmanuel; Greenhouse, Bryan; Rosenthal, Philip J; Kamya, Moses R; Staedke, Sarah G; Dorsey, Grant;	Measures of malaria transmission, infection, and disease in an area bordering two districts with and without sustained indoor residual spraying of insecticide in Uganda	PLoS One	2022	Excluded	Inappropriate Topic
Leyva-F R, Erviti-E J, Ramsey JM, Gasman N.	Medical drug utilization patterns for febrile patients in rural areas of Mexico	J Clin Epidemiol	1997	Excluded	Inappropriate Topic
World Health Organization;	Meeting on cross border collaboration on malaria elimination along the India-Bhutan border. 4-5 Nov 2019, Guwahati, Assam, India		2020	Excluded	Meeting Report does not meet inclusion criteria
World Health Organization;	Meeting on progress achieved with malaria elimination in the WHO European Region: Ashgabat, Turkmenistan, 30 October-01 November 2007		2008	Excluded	Inappropriate Topic, Meeting Report
ter Kuile FO, Nosten F, Luxemburger C, Kyle D, Teja-Isavatharm P, Phaipun L, Price R, Chongsuphajaisiddhi T, White NJ.	Mefloquine treatment of acute falciparum malaria: a prospective study of non-serious adverse effects in 3673 patients	Bull World Health Organ	1995	excluded	Inappropriate Topic
Xu X, Zhou G, Wang Y, Hu Y, Ruan Y, Fan Q, Yang Z, Yan G, Cui L.	Microgeographic Heterogeneity of Border Malaria During Elimination Phase, Yunnan Province, China, 2011-2013	Emerg Infect Dis	2016	Excluded	Duplicate
Xu, Xin; Zhou, Guofa; Wang, Ying; Hu, Yue; Ruan, Yonghua; Fan, Qi; Yang, Zhaoqing; Yan, Guiyun; Cui, Liwang;	Microgeographic heterogeneity of border malaria during elimination phase, Yunnan Province, China, 2011–2013	Emerging infectious diseases	2016	Excluded	excluded at abstract screening, Did not report on measures of association
Gupta B, Parker DM, Fan Q, Reddy BPN, Yan G, Sattabongkot J, Cui L.	Microgeographically diverse Plasmodium vivax populations at the Thai-Myanmar border	Infect Genet Evol	2016	Excluded	excluded at abstract screening
Parker, Daniel M; Matthews, Stephen A; Yan, Guiyun; Zhou, Guofa; Lee, Ming-Chieh; Sirichaisinthop, Jeeraphat; Kiattibutr, Kirakorn; Fan, Qi; Li, Peipei; Sattabongkot, Jetsumon;	Microgeography and molecular epidemiology of malaria at the Thailand-Myanmar border in the malaria pre-elimination phase	Malaria Journal	2015	Excluded	excluded at abstract screening
Fellmeth G, Plugge EH, Carrara V, Fazel M, Oo MM, Phichitphadungtham Y, Pimanpanarak M, Wai NK, Mu O, Charunwatthana P, Nosten F, Fitzpatrick R, Mcgready R.	Migrant perinatal depression study: a prospective cohort study of perinatal depression on the Thai-Myanmar border	BMJ Open	2018	excluded	Inappropriate Topic
Tipmontree, Rungrawee; Fungladda, Wijitr; Kaewkungwal, Jaranit; Tempongko, MASB; Schelp, Frank-Peter;	Migrants and malaria risk factors: a study of the Thai-Myanmar border	Southeast Asian journal of tropical medicine and public health	2009	Included	Reported OR Risk factors for Border malaria
Tipmontree R, Fungladda W, Kaewkungwal J, Tempongko MA, Schelp FP.	Migrants and malaria risk factors: a study of the Thai-Myanmar border	Southeast Asian J Trop Med Public Health	2009	included
Prothero, Ralph Mansell;	Migration and malaria risk	Health, Risk & Society	2001	Excluded	excluded at abstract screening
Shanks, G Dennis; Wongsrichanalai, Chansuda;	Mining-associated malaria epidemics	The American Journal of Tropical Medicine and Hygiene	2022	Excluded	Inappropriate Topic
Kooma, Emmanuel;	Ministry of Health, Zambia and the Ministry of Health and Social Services, Namibia	JOJ Nurs. Health Care	2017	Excluded	Inappropriate Topic
World Health Organization;	Mobile and migrant populations and malaria information systems		2015	Excluded	Technical Document
Chen TM, Zhang SS, Feng J, Xia ZG, Luo CH, Zeng XC, Guo XR, Lin ZR, Zhou HN, Zhou SS.	Mobile population dynamics and malaria vulnerability: a modelling study in the China-Myanmar border region of Yunnan Province, China	Infect Dis Poverty	2018	Excluded	Duplicate
Chen, Tian-Mu; Zhang, Shao-Sen; Feng, Jun; Xia, Zhi-Gui; Luo, Chun-Hai; Zeng, Xu-Can; Guo, Xiang-Rui; Lin, Zu-Rui; Zhou, Hong-Ning; Zhou, Shui-Sen;	Mobile population dynamics and malaria vulnerability: a modelling study in the China-Myanmar border region of Yunnan Province, China	Infectious Diseases of Poverty	2018	Excluded	No odds ratio reported in the article
Kollipara A, Moonasar D, Balawanth R, Silal SP, Yuen A, Fox K, Njau J, Pillay YG, Blecher M.	Mobilizing resources with an investment case to mitigate cross-border malaria transmission and achieve malaria elimination in South Africa	Glob Health Action	2023	Excluded	Inappropriate Topic
Gautam R, Pokharel A, Adhikari K, Uprety KN, Vaidya NK.	Modeling malaria transmission in Nepal: impact of imported cases through cross-border mobility	J Biol Dyn	2022	Excluded	excluded at abstract screening
Kakchapati, Sampurna; Ardkaew, Jurairat;	Modeling of malaria incidence in Nepal		2011	Excluded	Inappropriate Topic
Lee, Albert; Ndiaye, Yaye Die; Badiane, Aida; Deme, Awa; Daniels, Rachel F; Schaffner, Stephen F; Fall, Fatou Ba; Ndiop, Médoune; Gueye, Alioune Badara; Diallo, Ibrahima;	Modeling the levels, trends, and connectivity of malaria transmission using genomic data from a health facility in Thiès, Senegal	medRxiv	2021	excluded	duplicate
Lee, Albert; Ndiaye, Yaye Die; Badiane, Aida; Deme, Awa; Daniels, Rachel F; Schaffner, Stephen F; Fall, Fatou Ba; Ndiop, Médoune; Gueye, Alioune Badara; Diallo, Ibrahima;	Modeling the levels, trends, and connectivity of malaria transmission using genomic data from a health facility in Thiès, Senegal	medRxiv	2021	Excluded	No Odds Ratios Reported in the article, Not Peer Reviewed Pre print version
Ammatawiyanon, Lumpoo; Tongkumchum, Phattrawan; Lim, Apiradee; McNeil, Don;	Modelling malaria in southernmost provinces of Thailand: a two-step process for analysis of highly right-skewed data with a large proportion of zeros	Malaria Journal	2022	Excluded	Inappropriate Topic
Moya, Mandisi;	Modelling Malaria Transmission in Ndumo and Shemula, KwaZulu-Natal		2022	Excluded	Inappropriate Topic
Lubinda, Jailos; Bi, Yaxin; Hamainza, Busiku; Haque, Ubydul; Moore, Adrian J;	Modelling of malaria risk, rates, and trends: A spatiotemporal approach for identifying and targeting sub-national areas of high and low burden	PLoS computational biology	2021	Excluded	Inappropriate Topic
Price RN, Uhlemann AC, van Vugt M, Brockman A, Hutagalung R, Nair S, Nash D, Singhasivanon P, Anderson TJ, Krishna S, White NJ, Nosten F.	Molecular and pharmacological determinants of the therapeutic response to artemether-lumefantrine in multidrug-resistant Plasmodium falciparum malaria	Clin Infect Dis	2006	Excluded	Inappropriate Topic
Ibrahim SS, Muhammad A, Hearn J, Weedall GD, Nagi SC, Mukhtar MM, Fadel AN, Mugenzi LJ, Patterson EI, Irving H, Wondji CS.	Molecular drivers of insecticide resistance in the Sahelo-Sudanian populations of a major malaria vector Anopheles coluzzii	BMC Biol	2023	Excluded	Inappropriate Topic
Hamedi, Yaghoob; Sharifi-Sarasiabi, Khojasteh; Dehghan, Farzaneh; Safari, Reza; To, Sheren; Handayuni, Irene; Trimarsanto, Hidayat; Price, Ric N; Auburn, Sarah;	Molecular epidemiology of P. vivax in Iran: high diversity and complex sub-structure using neutral markers, but no evidence of Y976F mutation at pvmdr1	PloS one	2016	Excluded	Inappropriate Topic
Salla, Lais Camoese; Rodrigues, Priscila Thihara; Corder, Rodrigo Malavazi; Johansen, Igor Cavallini; Ladeia-Andrade, S; Ferreira, MU;	Molecular evidence of sustained urban malaria transmission in Amazonian Brazil, 2014–2015	Epidemiology & Infection	2020	Excluded	Inappropriate Topic
Oboh MA, Badiane AS, Ntadom G, Ndiaye YD, Diongue K, Diallo MA, Ndiaye D.	Molecular identification of Plasmodium species responsible for malaria reveals Plasmodium vivax isolates in Duffy negative individuals from southwestern Nigeria	Malar J	2018	Excluded	Inappropriate Topic
Lo, Eugenia; Zhou, Guofa; Oo, Winny; Lee, Ming-Chieh; Baum, Elisabeth; Felgner, Philip L; Yang, Zhaoqing; Cui, Liwang; Yan, Guiyun;	Molecular inference of sources and spreading patterns of Plasmodium falciparum malaria parasites in internally displaced persons settlements in Myanmar–China border area	Infection, Genetics and Evolution	2015	Excluded	inappropriate topic
Brown T, Smith LS, Oo EK, Shawng K, Lee TJ, Sullivan D, Beyrer C, Richards AK.	Molecular surveillance for drug-resistant Plasmodium falciparum in clinical and subclinical populations from three border regions of Burma/Myanmar: cross-sectional data and a systematic review of resistance studies	Malar J	2012	Excluded	Inappropriate Topic
Brown, Tyler; Smith, Linda S; Oo, Eh Kalu Shwe; Shawng, Kum; Lee, Thomas J; Sullivan, David; Beyrer, Chris; Richards, Adam K;	Molecular surveillance for drug-resistant Plasmodium falciparum in clinical and subclinical populations from three border regions of Burma/Myanmar: cross-sectional data and a systematic review of resistance studies	Malaria journal	2012	Excluded	Inappropriate Topic
Dawoud HA, Ageely HM, El Sheikh AH, Heiba AA.	Molecular surveillance of Plasmodium falciparum chloroquine resistance transporter variant T76 in Jazan area, Kingdom of Saudi Arabia	J Egypt Soc Parasitol	2009	Excluded	Inappropriate Topic
Chaijaroenkul W, Wisedpanichkij R, Na-Bangchang K.	Monitoring of in vitro susceptibilities and molecular markers of resistance of Plasmodium falciparum isolates from Thai-Myanmar border to chloroquine, quinine, mefloquine and artesunate	Acta Trop	2010	Excluded	Inappropriate Topic
Zhang SS, Zhou SS, Zhou ZB, Chen TM, Wang XZ, Shi WQ, Jiang WK, Li JL, Zhou XN, Frutos R, Manguin S, Afelt A.	Monitoring of malaria vectors at the China-Myanmar border while approaching malaria elimination	Parasit Vectors	2018	Excluded	Inappropriate Topic
Lapidus N, Minetti A, Djibo A, Guerin PJ, Hustache S, Gaboulaud V, Grais RF.	Mortality risk among children admitted in a large-scale nutritional program in Niger, 2006	PLoS One	2009	Excluded	Inappropriate Topic
Benner MT, Mohr O, Kaloy W, Sansoenboon A, Moungsookjarean A, Kaiser P, Carrara VI, McGready R.	Mother, child and adolescent health outcomes in two long-term refugee camp settings at the Thai-Myanmar border 2000-2018: a retrospective analysis	Prim Health Care Res Dev	2024	Excluded	Inappropriate Topic
Nghipumbwa MH, Ade S, Kizito W, Takarinda KC, Uusiku P, Mumbegegwi DR.	Moving towards malaria elimination: trends and attributes of cases in Kavango region, Namibia, 2010-2014	Public Health Action	2018	Excluded	Inappropriate Topic
Nghipumbwa, MH; Ade, S; Kizito, W; Takarinda, KC; Uusiku, Petrina; Mumbengegwi, Davis R;	Moving towards malaria elimination: trends and attributes of cases in Kavango region, Namibia, 2010–2014	Public health action	2018	Excluded	Inappropriate Topic
Yao MX, Sun XD, Gao YH, Cheng ZB, Deng WW, Zhang JJ, Wang H.	Multi-epitope chimeric antigen used as a serological marker to estimate Plasmodium falciparum transmission intensity in the border area of China-Myanmar	Infect Dis Poverty	2016	Excluded	Inappropriate Topic
Van den Eede, Peter; Van der Auwera, Gert; Delgado, Christopher; Huyse, Tine; Soto-Calle, Veronica E; Gamboa, Dionicia; Grande, Tanilu; Rodriguez, Hugo; Llanos, Alejandro; Anné, Jozef;	Multilocus genotyping reveals high heterogeneity and strong local population structure of the Plasmodium vivax population in the Peruvian Amazon	Malaria journal	2010	Excluded	Inappropriate Topic
Köhler S.	Multi-membrane-bound structures of Apicomplexa: II. the ovoid mitochondrial cytoplasmic (OMC) complex of Toxoplasma gondii tachyzoites	Parasitol Res	2006	Excluded	Inappropriate Topic
Kubota Y, Shiono T, Kusumoto B, Fujinuma J.	Multiple drivers of the COVID-19 spread: The roles of climate, international mobility, and region-specific conditions	PLoS One	2020	Excluded	Inappropriate Topic
Li, Zhichao; Catry, Thibault; Dessay, Nadine; Roux, Emmanuel; Mahé, Etienne; Seyler, Frédérique;	Multi-sensor data fusion for identifying malaria environmental features	2016 IEEE International Geoscience and Remote Sensing Symposium (IGARSS)	2016	Excluded	Inappropriate Topic
Wilde H, Pornsilapatip J, Sokly T, Thee S.	Murine and scrub typhus at Thai-Kampuchean border displaced persons camps	Trop Geogr Med	1991	Excluded	Inappropriate Topic
du Preez, Iwanette; Shingenge, Whitney; Mumbengegwi, Davis Ropafadzo;	Namibian plants used in the treatment of malaria and associated symptoms	African Natural Plant Products, Volume III: Discoveries and Innovations in Chemistry, Bioactivity, and Applications	2020	Excluded	Inappropriate Topic
Gryseels, Charlotte; Peeters Grietens, Koen; Dierickx, Susan; Xuan, Xa; Ribera, Joan Muela; Hausmann-Muela, Susanna; Gerrets, René; D'Alessandro, Umberto; Sochantha, Tho; Coosemans, Marc;	NAOSITE: Nagasaki University's Academic Output SITE	American Journal of Tropical Medicine and Hygiene	2015	Excluded	Inappropriate Topic
Tartour, Angham; Osman, Tarig; Javed, Reshma; Ali, Raja; Syed, Asma; Elnour, Fatimah; Saeed, Abid; Bansal, Devendra; Al-Romaihi, Hamad; Farag*, Elmobashar;	Narrative Review on Endemic Communicable Diseases in Africa: Mortality and Morbidity Trends, Impacts on Families, and the Way Forward	Qatar Journal of Public Health	2024	Excluded	Inappropriate Topic
World Health Organization;	National malaria programme review-Viet Nam		2018	Excluded	Inappropriate Topic
Tesfazghi, Kemi; Hill, Jenny; Jones, Caroline; Ranson, Hilary; Worrall, Eve;	National malaria vector control policy: an analysis of the decision to scale-up larviciding in Nigeria	Health policy and planning	2016	Excluded	Inappropriate Topic
Wendland KJ, Pattanayak SK, Sills EO.	National-level differences in the adoption of environmental health technologies: a cross-border comparison from Benin and Togo	Health Policy Plan	2015	Excluded	Inappropriate Topic
Wang Q, Zhao Z, Zhang X, Li X, Zhu M, Li P, Yang Z, Wang Y, Yan G, Shang H, Cao Y, Fan Q, Cui L.	Naturally Acquired Antibody Responses to Plasmodium vivax and Plasmodium falciparum Merozoite Surface Protein 1 (MSP1) C-Terminal 19 kDa Domains in an Area of Unstable Malaria Transmission in Southeast Asia	PLoS One	2016	Excluded	Inappropriate Topic
Thielemans L, Trip-Hoving M, Bancone G, Turner C, Simpson JA, Hanboonkunupakarn B, van Hensbroek MB, van Rheenen P, Paw MK, Nosten F, McGready R, Carrara VI.	Neonatal Hyperbilirubinemia in a Marginalized Population on the Thai-Myanmar Border: a study protocol	BMC Pediatr	2017	Excluded	Inappropriate Topic
World Health Organization;	Nepal malaria programme review		2011	Excluded	Inappropriate Topic
Janko, Mark M; Araujo, Andrea L; Ascencio, Edson J; Guedes, Gilvan R; Vasco, Luis E; Santos, Reinaldo A; Damasceno, Camila P; Medrano, Perla G; Chacon-Uscamaita, Pamela R; Gunderson, Annika K;	Network Profile: Improving Response to Malaria in the Amazon through Identification of Inter-Community Networks and Human Mobility in Border Regions of Ecuador, Peru, and Brazil	Medrxiv	2023	Excluded	Inappropriate Topic
Tambo, Ernest; Khater, Emad IM; Chen, Jun-Hu; Bergquist, Robert; Zhou, Xiao-Nong;	Nobel prize for the artemisinin and ivermectin discoveries: a great boost towards elimination of the global infectious diseases of poverty	Infectious diseases of poverty	2015	Excluded	Inappropriate Topic
Ayala, Mario JC; Valiati, Naiara CM; Bastos, Leonardo S; Villela, Daniel AM;	Notification of malaria cases in the Brazilian Amazon Basin from 2010 to 2020: an analysis of the reporting times	Malaria Journal	2023	Excluded	Inappropriate Topic
Edwards HM, Canavati SE, Rang C, Ly P, Sovannaroth S, Canier L, Khim N, Menard D, Ashton RA, Meek SR, Roca-Feltrer A.	Novel Cross-Border Approaches to Optimise Identification of Asymptomatic and Artemisinin-Resistant Plasmodium Infection in Mobile Populations Crossing Cambodian Borders	PLoS One	2015	Excluded	Inappropriate Topic
Imwong M, Stepniewska K, Tripura R, Peto TJ, Lwin KM, Vihokhern B, Wongsaen K, von Seidlein L, Dhorda M, Snounou G, Keereecharoen L, Singhasivanon P, Sirithiranont P, Chalk J, Nguon C, Day NP, Nosten F, Dondorp A, White NJ.	Numerical Distributions of Parasite Densities During Asymptomatic Malaria	J Infect Dis	2016	Excluded	Inappropriate Topic
Hashmi AH, Solomon N, Lee SJ, Min AM, Gilder ME, Wiladphaingern J, Tun NW, Plugge E, Wickramasinghe K, Angkurawaranon C, Charunwatthana P, Nosten F, Carrara VI, McGready R.	Nutrition in transition: historical cohort analysis summarising trends in under- and over-nutrition among pregnant women in a marginalised population along the Thailand-Myanmar border from 1986 to 2016	Br J Nutr	2019	Excluded	Inappropriate Topic
Ayisi F, de Souza DK, Tallant J, Biholong BD, Fokam EB, Boakye DA.	Onchocerciasis in the Cameroon-Chad border area after more than 20 years of annual mass ivermectin distribution	Parasit Vectors	2024	Excluded	Inappropriate Topic
Surendra, Henry;	Operational applications of serology for malaria surveillance in different transmission settings in Indonesia		2020	Excluded	Inappropriate Topic
Wangdi, Kinley;	Operational Research for Malaria Elimination in Bhutan		2016	Excluded	Inappropriate Topic
Durrance-Bagale, Anna; Marzouk, Manar; Agarwal, Sunanda; Ananthakrishnan, Aparna; Gan, Sarah; Hayashi, Michiko; Jacob-Chow, Beth; Jiayun, Koh; Tung, Lam Sze; Mkhallalati, Hala;	Operationalising regional cooperation for infectious disease control: a scoping review of regional disease control bodies and networks	International Journal of Health Policy and Management	2022	Excluded	Inappropriate Topic
MUDAMBO, KAKA;	Outbreaks and Epidemics of Malaria in SADC	Epidemics and the Health of African Nations	2019	Excluded	excluded at abstract screening stage
MUDAMBO, KAKA;	Outbreaks and Epidemics of Malaria in SADC–Cycles of Frustration in Preventive Action			Excluded	duplicate
Pooseesod, Kasama; Parker, Daniel M; Meemon, Natthani; Lawpoolsri, Saranath; Singhasivanon, Pratap; Sattabongkot, Jetsumon; Cui, Liwang; Phuanukoonnon, Suparat;	Ownership and utilization of bed nets and reasons for use or non-use of bed nets among community members at risk of malaria along the Thai-Myanmar border	Malaria journal	2021	Excluded	duplicate
Pooseesod K, Parker DM, Meemon N, Lawpoolsri S, Singhasivanon P, Sattabongkot J, Cui L, Phuanukoonnon S.	Ownership and utilization of bed nets and reasons for use or non-use of bed nets among community members at risk of malaria along the Thai-Myanmar border	Malar J	2021	Excluded	Inappropriate Topic
Proux S, Hkirijareon L, Ngamngonkiri C, McConnell S, Nosten F.	Paracheck-Pf: a new, inexpensive and reliable rapid test for P. falciparum malaria	Trop Med Int Health	2001	Excluded	Inappropriate Topic
Gwarinda, Hazel B; Tessema, Sofonias K; Raman, Jaishree; Greenhouse, Bryan; Birkholtz, Lyn-Marié;	Parasite genetic diversity reflects continued residual malaria transmission in Vhembe District, a hotspot in the Limpopo Province of South Africa	Malaria journal	2021	Excluded	Inappropriate Topic
Gueye, Cara Smith; Teng, Alexandra; Kinyua, Kelvin; Wafula, Frank; Gosling, Roly; McCoy, David;	Parasites and vectors carry no passport: how to fund cross-border and regional efforts to achieve malaria elimination	Malaria Journal	2012		excluded at abstract screening
Berlin, Erica; Juri, María J Dantur; Zaidenberg, Mario; Duque, Paul L; Madariaga, Horacio; Navarro, Juan C; Castro, Marcia C;	Patterns and determinants of imported malaria near Argentina-Bolivia border 1977-2010		2024	Excluded	Inappropriate Topic
Grant, ADF;	PCR EVALUATION NOTE FOR PUBLIC SECTOR OPERATIONS		2012	Excluded	Inappropriate Topic
Munsense IM, Tsoka-Gwegweni JM.	Perceived Health System Challenges of Implementing Cross-Border Malaria Preventive Measures at Ports of Entry in KwaZulu-Natal	Ann Glob Health	2023	Excluded	Inappropriate Topic
Rogier E, Bakari C, Mandara CI, Chiduo MG, Plucinski M, Nace D, Battle N, Chacky F, Rumisha SF, Molteni F, Mandike R, Mkude S, Njau R, Mohamed A, Udhayakumar V, Ishengoma DS.	Performance of antigen detection for HRP2-based malaria rapid diagnostic tests in community surveys: Tanzania, July-November 2017	Malar J	2022	Excluded	Inappropriate Topic
Fellmeth G, Plugge E, Fazel M, Nosten S, Oo MM, Pimanpanarak M, Phichitpadungtham Y, Fitzpatrick R, McGready R.	Perinatal depression in migrant and refugee women on the Thai-Myanmar border: does social support matter?	Philos Trans R Soc Lond B Biol Sci	2021	Excluded	Inappropriate Topic
Mungthin M, Bray PG, Ward SA.	Phenotypic and genotypic characteristics of recently adapted isolates of Plasmodium falciparum from Thailand	Am J Trop Med Hyg	1999	Excluded	Inappropriate Topic
Njie, Ousman B; Sonko, Adama Jagne; Gibba, Balla;	Planning, Implementation and Monitoring of a Nationwide Campaign to Deliver Long-Lasting Insecticidal Nets in the Gambia	Planning		Excluded	Inappropriate Topic
Earland DE, Bibe AF, Novela A, Ferrão J, Searle KM.	Plasmodium falciparum community prevalence and health-seeking behaviours in rural Sussundenga District, Mozambique	Malar J	2022	Excluded	Inappropriate Topic
Sy, Mouhamad; Deme, Awa B; Warren, Joshua L; Early, Angela; Schaffner, Stephen; Daniels, Rachel F; Dieye, Baba; Ndiaye, Ibrahima Mbaye; Diedhiou, Younous; Mbaye, Amadou Moctar;	Plasmodium falciparum genomic surveillance reveals spatial and temporal trends, association of genetic and physical distance, and household clustering	Scientific reports	2022	Excluded	Inappropriate Topic
Markwalter, Christine F; Menya, Diana; Wesolowski, Amy; Esimit, Daniel; Lokoel, Gilchrist; Kipkoech, Joseph; Freedman, Elizabeth; Sumner, Kelsey M; Abel, Lucy; Ambani, George;	Plasmodium falciparum importation does not sustain malaria transmission in a semi-arid region of Kenya	PLOS global public health	2022	Excluded	Inappropriate Topic
Feleke SM, Reichert EN, Mohammed H, Brhane BG, Mekete K, Mamo H, Petros B, Solomon H, Abate E, Hennelly C, Denton M, Keeler C, Hathaway NJ, Juliano JJ, Bailey JA, Rogier E, Cunningham J, Aydemir O, Parr JB.	Plasmodium falciparum is evolving to escape malaria rapid diagnostic tests in Ethiopia	Nat Microbiol	2021	Excluded	Inappropriate Topic
Alegana, Victor A; Macharia, Peter M; Muchiri, Samuel; Mumo, Eda; Oyugi, Elvis; Kamau, Alice; Chacky, Frank; Thawer, Sumaiyya; Molteni, Fabrizio; Rutazanna, Damian;	Plasmodium falciparum parasite prevalence in East Africa: updating data for malaria stratification	PLOS global public health	2021	Excluded	Inappropriate Topic
Smithuis FM, Monti F, Grundl M, Oo AZ, Kyaw TT, Phe O, White NJ.	Plasmodium falciparum: sensitivity in vivo to chloroquine, pyrimethamine/sulfadoxine and mefloquine in western Myanmar	Trans R Soc Trop Med Hyg	1997	Excluded	Inappropriate Topic
Sumarnrote, Anchana; Corbel, Vincent; Overgaard, Hans J; Celhay, Olivier; Marasri, Nattapol; Fustec, Benedicte; Thanispong, Kanutcharee; Chareonviriyaphap, Theeraphap;	Plasmodium infections in Anopheles mosquitoes in Ubon Ratchathani Province, Northeastern Thailand during a malaria outbreak	Journal of the American Mosquito Control Association	2018	Excluded	Inappropriate Topic
Vythilingam I.	Plasmodium knowlesi and Wuchereria bancrofti: Their Vectors and Challenges for the Future	Front Physiol	2012	Excluded	Inappropriate Topic
Li P, Zhao Z, Xing H, Li W, Zhu X, Cao Y, Yang Z, Sattabongkot J, Yan G, Fan Q, Cui L.	Plasmodium malariae and Plasmodium ovale infections in the China-Myanmar border area	Malar J	2016	Excluded	Inappropriate Topic
Douglas NM, Nosten F, Ashley EA, Phaiphun L, van Vugt M, Singhasivanon P, White NJ, Price RN.	Plasmodium vivax recurrence following falciparum and mixed species malaria: risk factors and effect of antimalarial kinetics	Clin Infect Dis	2011	Excluded	Inappropriate Topic
Mataradchakul T, Uthaipibull C, Nosten F, Vega-Rodriguez J, Jacobs-Lorena M, Lek-Uthai U.	Plasmodium vivax rhomboid-like protease 1 gene diversity in Thailand	Exp Parasitol	2017	Excluded	Inappropriate Topic
Wesolowski, Amy; Ippolito, Matthew M; Gebhardt, Mary E; Ferriss, Ellen; Schue, Jessica L; Kobayashi, Tamaki; Chaponda, Mike; Kabuya, Jean-Bertin; Muleba, Mbanga; Mburu, Monicah;	Policy Implications of the Southern and Central Africa International Center of Excellence for Malaria Research: Ten Years of Malaria Control Impact Assessments in Hypo-, Meso-, and Holoendemic Transmission Zones in Zambia and Zimbabwe	The American Journal of Tropical Medicine and Hygiene	2022	Excluded	Inappropriate Topic
Tambo, Munyaradzi;	Population genetics and transmission dynamics of Plasmodium falciparum in the Kavango East and Zambezi regions of Namibia		2019	Excluded	excluded at abstract screening
Stadler E, Cromer D, Mehra S, Adekunle AI, Flegg JA, Anstey NM, Watson JA, Chu CS, Mueller I, Robinson LJ, Schlub TE, Davenport MP, Khoury DS.	Population heterogeneity in Plasmodium vivax relapse risk	PLoS Negl Trop Dis	2022	excluded	excluded at abstract screening stage
Martens WJ, Niessen LW, Rotmans J, Jetten TH, McMichael AJ.	Potential impact of global climate change on malaria risk	Environ Health Perspect	1995	excluded	Inappropriate Topic
Eneanya OA, Delea MG, Cano J, Tchindebet PO, Richards RL, Zhao Y, Meftuh A, Unterwegner K, Guagliardo SAJ, Hopkins DR, Weiss A.	Predicting the Environmental Suitability and Identifying Climate and Sociodemographic Correlates of Guinea Worm (Dracunculus medinensis) in Chad	Am J Trop Med Hyg	2024	excluded	Inappropriate Topic
Douine, Maylis; Lazrek, Y; Blanchet, D; Pelleau, S; Chanlin, R; Corlin, F; Hureau, Louise; Volney, B; Hiwat, H; Vreden, S;	Predictors of antimalarial self-medication in illegal gold miners in French Guiana: a pathway towards artemisinin resistance	Journal of Antimicrobial Chemotherapy	2018	excluded	duplicate
Douine M, Lazrek Y, Blanchet D, Pelleau S, Chanlin R, Corlin F, Hureau L, Volney B, Hiwat H, Vreden S, Djossou F, Demar M, Nacher M, Musset L.	Predictors of antimalarial self-medication in illegal gold miners in French Guiana: a pathway towards artemisinin resistance	J Antimicrob Chemother	2018	excluded	Inappropriate Topic
ter Kuile FO, Luxemburger C, Nosten F, Thwai KL, Chongsuphajaisiddhi T, White NJ.	Predictors of mefloquine treatment failure: a prospective study of 1590 patients with uncomplicated falciparum malaria	Trans R Soc Trop Med Hyg	1995	excluded	Inappropriate Topic
Fellmeth G, Plugge E, Paw MK, Charunwatthana P, Nosten F, McGready R.	Pregnant migrant and refugee women's perceptions of mental illness on the Thai-Myanmar border: a qualitative study	BMC Pregnancy Childbirth	2015	excluded	Inappropriate Topic
Fellmeth G, Plugge E, Fazel M, Oo MM, Pimanpanarak M, Phichitpadungtham Y, Wai K, Charunwatthana P, Simpson JA, Nosten F, Fitzpatrick R, McGready R.	Prevalence and determinants of perinatal depression among labour migrant and refugee women on the Thai-Myanmar border: a cohort study	BMC Psychiatry	2020	excluded	Inappropriate Topic
Sattabongkot J, Suansomjit C, Nguitragool W, Sirichaisinthop J, Warit S, Tiensuwan M, Buates S.	Prevalence of asymptomatic Plasmodium infections with sub-microscopic parasite densities in the northwestern border of Thailand: a potential threat to malaria elimination	Malar J	2018	excluded	Inappropriate Topic
Huang F, Takala-Harrison S, Liu H, Xu JW, Yang HL, Adams M, Shrestha B, Mbambo G, Rybock D, Zhou SS, Xia ZG, Zhou XN, Plowe CV, Nyunt MM.	Prevalence of Clinical and Subclinical Plasmodium falciparum and Plasmodium vivax Malaria in Two Remote Rural Communities on the Myanmar-China Border	Am J Trop Med Hyg	2017	excluded	Inappropriate Topic
Yasinzai MI, Kakarsulemankhel JK.	Prevalence of human malaria infection in Pakistani areas bordering with Iran	J Pak Med Assoc	2013	excluded	Inappropriate Topic
Edogun, H; Daramola, G; Esan, C; Edungbola, I;	Prevalence of malaria parasitaemia in three selected local government areas of Niger State, North Central, Nigeria	Journal of Advances in Biology & Biotechnology	2018	excluded	Inappropriate Topic
Juliano JJ, Giesbrecht DJ, Simkin A, Fola AA, Lyimo BM, Pereus D, Bakari C, Madebe RA, Seth MD, Mandara CI, Popkin-Hall ZR, Moshi R, Mbwambo RB, Niaré K, MacInnis B, Francis F, Mbwambo D, Garimo I, Chacky F, Aaron S, Lusasi A, Molteni F, Njau RJA, Nhiga SL, Mohamed A, Bailey JA, Ishengoma DS.	Prevalence of mutations associated with artemisinin partial resistance and sulfadoxine-pyrimethamine resistance in 13 regions in Tanzania in 2021: a cross-sectional survey	Lancet Microbe	2024	Excluded	Inappropriate Topic
Richards AK, Smith L, Mullany LC, Lee CI, Whichard E, Banek K, Mahn M, Shwe Oo EK, Lee TJ.	Prevalence of Plasmodium falciparum in active conflict areas of eastern Burma: a summary of cross-sectional data	Confl Health	2007	Excluded	Inappropriate Topic
Hassanein, Raafat Abdel Moneim; Alkurbi, Mohammed Othman; Alsobhi, Saad Hussain;	Prevalence of Plasmodium species in Badr Governorate, Madinah Province, Saudi Arabia using microscopy and rapid diagnostic test	Medicine	2023	Excluded	Inappropriate Topic
Sukkanon, Chutipong; Masangkay, Frederick Ramirez; Mala, Wanida; Kotepui, Kwuntida Uthaisar; Wilairatana, Polrat; Chareonviriyaphap, Theeraphap; Kotepui, Manas;	Prevalence of Plasmodium spp. in Anopheles mosquitoes in Thailand: a systematic review and meta-analysis	Parasites & Vectors	2022	Excluded	Inappropriate Topic
Douine M, Musset L, Corlin F, Pelleau S, Pasquier J, Mutricy L, Adenis A, Djossou F, Brousse P, Perotti F, Hiwat H, Vreden S, Demar M, Nacher M.	Prevalence of Plasmodium spp. in illegal gold miners in French Guiana in 2015: a hidden but critical malaria reservoir	Malar J	2016	Excluded	Inappropriate Topic
Mosnier E, Roux E, Cropet C, Lazrek Y, Moriceau O, Gaillet M, Mathieu L, Nacher M, Demar M, Odonne G, Douine M, Michaud C, Pelleau S, Djossou F, Musset L.	Prevalence of Plasmodium spp. in the Amazonian Border Context (French Guiana-Brazil): Associated Factors and Spatial Distribution	Am J Trop Med Hyg	2020	Excluded	Inappropriate Topic
Mosnier, Emilie; Roux, Emmanuel; Cropet, Claire; Lazrek, Yassamine; Moriceau, Olivier; Gaillet, Mélanie; Mathieu, Luana; Nacher, Mathieu; Demar, Magalie; Odonne, Guillaume;	Prevalence of Plasmodium spp. in the Amazonian border context (French Guiana–Brazil): associated factors and spatial distribution	The American journal of tropical medicine and hygiene	2020	Excluded	Inappropriate Topic
Simpson GJG, Quan V, Frean J, Knobel DL, Rossouw J, Weyer J, Marcotty T, Godfroid J, Blumberg LH.	Prevalence of Selected Zoonotic Diseases and Risk Factors at a Human-Wildlife-Livestock Interface in Mpumalanga Province, South Africa	Vector Borne Zoonotic Dis	2018	Excluded	Inappropriate Topic
Nasir SMI, Amarasekara S, Wickremasinghe R, Fernando D, Udagama P.	Prevention of re-establishment of malaria: historical perspective and future prospects	Malar J	2020	Excluded	Inappropriate Topic
Xie, Yan; Wang, Jie; Sun, Yinuo; Ke, Xuedan; Xie, Zheng; Cao, Jun; Huang, Yangmu;	Priorities of China’s participation in global malaria elimination: the perspective of malaria endemic countries	Infectious Diseases of Poverty	2022	Excluded	Inappropriate Topic
Ooi, Choo Huck; Phang, Wei Kit; Liew, Jonathan Wee Kent; Atroosh, Wahib M; Lau, Yee Ling;	Profiling the imported human malaria in Sarawak, Malaysia in	Tropical Medicine & International Health		excluded	duplicate
Ooi, Choo Huck; Phang, Wei Kit; Liew, Jonathan Wee Kent; Atroosh, Wahib M; Lau, Yee Ling;	Profiling the imported human malaria in Sarawak, Malaysia in 2011–2019	Tropical Medicine & International Health	2023	Excluded	No measure of association reported
Gosling, Jonathan; Case, Peter; Tulloch, Jim; Chandramohan, Daniel; Gueye, Cara Smith; Newby, Gretchen; Wegbreit, Jennifer; Koita, Kadiatou; Gosling, Roly;	Program management issues in implementation of elimination strategies		2014	exluded	Inappropriate Topic
Sudathip P, Saejeng A, Khantikul N, Thongrad T, Kitchakarn S, Sugaram R, Lertpiriyasuwat C, Areechokchai D, Gopinath D, Sintasath D, Ringwald P, Naowarat S, Pinyajeerapat N, Bustos MD, Shah JA.	Progress and challenges of integrated drug efficacy surveillance for uncomplicated malaria in Thailand	Malar J	2021	excluded	Inappropriate Topic
Manzoni G, Try R, Guintran JO, Christiansen-Jucht C, Jacoby E, Sovannaroth S, Zhang Z, Banouvong V, Shortus MS, Reyburn R, Chanthavisouk C, Linn NYY, Thapa B, Khine SK, Sudathip P, Gopinath D, Thieu NQ, Ngon MS, Cong DT, Hui L, Kelley J, Valecha NNK, Bustos MD, Rasmussen C, Tuseo L.	Progress towards malaria elimination in the Greater Mekong Subregion: perspectives from the World Health Organization	Malar J	2024	excluded	did not report any measures of association
Manzoni, Giulia; Try, Rady; Guintran, Jean Olivier; Christiansen-Jucht, Céline; Jacoby, Elodie; Sovannaroth, Siv; Zhang, Zaixing; Banouvong, Vilasack; Shortus, Matthew Scott; Reyburn, Rita;	Progress towards malaria elimination in the Greater Mekong Subregion: perspectives from the World Health Organization	Malaria journal	2024	excluded	Duplicate
Boggild AK, Yohanna S, Keystone JS, Kain KC.	Prospective analysis of parasitic infections in Canadian travelers and immigrants	J Travel Med	2006	excluded	Did not report any measures of association
Li X, Bai Y, Wu Y, Zeng W, Xiang Z, Zhao H, Zhao W, Chen X, Duan M, Wang X, Zhu W, Sun K, Wu Y, Zhang Y, Qin Y, Rosenthal BM, Cui L, Yang Z.	PvMSP-3? and PvMSP-3? genotyping reveals higher genetic diversity in Plasmodium vivax parasites from migrant workers than residents at the China-Myanmar border	Infect Genet Evol	2022	excluded	Inappropriate Topic
Hoogenboom G, Thwin MM, Velink K, Baaijens M, Charrunwatthana P, Nosten F, McGready R.	Quality of intrapartum care by skilled birth attendants in a refugee clinic on the Thai-Myanmar border: a survey using WHO Safe Motherhood Needs Assessment	BMC Pregnancy Childbirth	2015	excluded	Inappropriate Topic
Pindolia DK, Garcia AJ, Huang Z, Fik T, Smith DL, Tatem AJ.	Quantifying cross-border movements and migrations for guiding the strategic planning of malaria control and elimination	Malar J	2014	Duplicate	descriptive study did not report on any measures of association
Pindolia, Deepa K; Garcia, Andres J; Huang, Zhuojie; Fik, Timothy; Smith, David L; Tatem, Andrew J;	Quantifying cross-border movements and migrations for guiding the strategic planning of malaria control and elimination	Malaria Journal	2014	excluded	did not report on measures of association
Pindolia, Deepa Kishor;	Quantifying human population movement for malaria control and elimination planning in East Africa		2013	excluded	descriptive study did not report on any measures of association
Rijken MJ, De Livera AM, Lee SJ, Boel ME, Rungwilailaekhiri S, Wiladphaingern J, Paw MK, Pimanpanarak M, Pukrittayakamee S, Simpson JA, Nosten F, McGready R.	Quantifying low birth weight, preterm birth and small-for-gestational-age effects of malaria in pregnancy: a population cohort study	PLoS One	2014	excluded	Inappropriate Topic
Uzun Ozsahin, Dilber; Duwa, Basil Barth; Ozsahin, Ilker; Uzun, Berna;	Quantitative Forecasting of Malaria Parasite Using Machine Learning Models: MLR, ANN, ANFIS and Random Forest	Diagnostics	2024	Excluded	Inappropriate Topic
Laporta GZ, Grillet ME, Rodovalho SR, Massad E, Sallum MAM.	Reaching the malaria elimination goal in Brazil: a spatial analysis and time-series study	Infect Dis Poverty	2022	excluded	No risk factors for border malaria reported
Cui, Liwang; Kim, Kami;	Recent malaria outbreak in the USA: Risk of and response to malaria reintroduction in non-endemic regions	Decoding Infection and Transmission	2024	excluded	did not report any measures of association
World Health Organization;	Regional action plan for malaria control and elimination in the western pacific (2010-2015)		2012	excluded	Inappropriate topic
World Health Organization;	Regional consultation on integrated approach to malaria control		2010	excluded	did not report any measures of association
Ope, Maurice; Sonoiya, Stanley; Kariuki, James; Mboera, Leonard EG; Gandham, Ramana NV; Schneidman, Miriam; Kimura, Mwihaki;	Regional initiatives in support of surveillance in East Africa: the East Africa integrated disease surveillance network (EAIDSNet) experience	Emerging health threats journal	2013	Excluded	did not report any measures of association
Ope M, Sonoiya S, Kariuki J, Mboera LE, Gandham RN, Schneidman M, Kimura M.	Regional initiatives in support of surveillance in East Africa: The East Africa Integrated Disease Surveillance Network (EAIDSNet) Experience	Emerg Health Threats J	2013	Duplicate	Duplicate
World Health Organization;	Regional Input into Organization-wide Priorities for the 2004-2005 biennium.		2001	Excluded	did not report any measures of association
Chareonviriyaphap, Theeraphap; Ngoen-Klan, Ratchadawan; Ahebwa, Alex; Nararak, Jirod; Saeung, Manop; Macdonald, Michael; Panthawong, Amonrat; Sukkanon, Chutipong; Nakasathien, Sutkhet;	Report of the 2023 Asia Pacific Conference on Mosquito and Vector Control:“reimagining vector control—innovations for a changed world”		2024	excluded	Meeting report does not meet inclusion criteria
World Health Organization;	Report on Regional workshop on malaria elimination and malaria-free initiatives, Dubai, United Arab Emirates, 13-14 June 2007		2008	Excluded	These are reports and not analytical papers
World Health Organization;	Report on the fifth intrcountry meeting of national malaria programme managers-countries free of malaria or with residual transmission, Cairo, Egypt, 29-31 May 2005		2006	Excluded	These are reports and not analytical papers
World Health Organization;	Report on the fourth malaria border coordination meeting between Afghanistan, Islamic Republic of Iran and Pakistan, Islamabad, Pakistan, 29 September–1 October 2009		2010	Excluded	These are reports and not analytical papers
World Health Organization;	Report on the second intercountry meeting of national malaria programme managers, Muscat, Oman, 24-28 March 2002		2002	Excluded	These are reports and not analytical papers
World Health Organization;	Report on the sixth intercountry meeting of national malaria programme managers, Cairo, Egypt, 3-6 June 2006		2007	Excluded	These are reports and not analytical papers
Bierhoff, Marieke; Angkurawaranon, Chaisiri; Min, Aung Myat; Gilder, Mary Ellen; Tun, Nay Win; Keereevijitt, Arunrot; Win, Aye Kyi; Win, Elsi; Carrara, Verena Ilona; Brummaier, Tobias;	Research Article Maternal Hepatitis B Infection Burden, Comorbidity and Pregnancy Outcome in a Low-Income Population on the Myanmar-Thailand Border: A Retrospective Cohort Study		2019	Excluded	Inappropriate Topic
Khirikoekkong N, Jatupornpimol N, Nosten S, Asarath SA, Hanboonkunupakarn B, McGready R, Nosten F, Roest J, Parker M, Kelley M, Cheah PY.	Research ethics in context: understanding the vulnerabilities, agency and resourcefulness of research participants living along the Thai-Myanmar border	Int Health	2020	Excluded	Inappropriate topic
Al-Mekhlafi, Hesham M; Madkhali, Aymen M; Ghailan, Khalid Y; Abdulhaq, Ahmed A; Ghzwani, Ahmad Hassn; Zain, Khalid Ammash; Atroosh, Wahib M; Alshabi, Alkhansa; Khadashi, Hussein A; Darraj, Majid A;	Residual malaria in Jazan region, southwestern Saudi Arabia: the situation, challenges and climatic drivers of autochthonous malaria	Malaria journal	2021	Excluded	Inappropriate topic
Khamsiriwatchara A, Wangroongsarb P, Thwing J, Eliades J, Satimai W, Delacollette C, Kaewkungwal J.	Respondent-driven sampling on the Thailand-Cambodia border. I. Can malaria cases be contained in mobile migrant workers?	Malar J	2011	Excluded	did not report on measures of association
Sleigh AC, Liu XL, Jackson S, Li P, Shang LY.	Resurgence of vivax malaria in Henan Province, China	Bull World Health Organ	1998	Excluded	excluded at abstract screening stage
Mosnier E, Dusfour I, Lacour G, Saldanha R, Guidez A, Gomes MS, Sanna A, Epelboin Y, Restrepo J, Davy D, Demar M, Djossou F, Douine M, Ardillon V, Nacher M, Musset L, Roux E.	Resurgence risk for malaria, and the characterization of a recent outbreak in an Amazonian border area between French Guiana and Brazil	BMC Infect Dis	2020	Duplicate	excluded at abstract screening stage
Raman J, Morris N, Frean J, Brooke B, Blumberg L, Kruger P, Mabusa A, Raswiswi E, Shandukani B, Misani E, Groepe MA, Moonasar D.	Reviewing South Africa's malaria elimination strategy (2012-2018): progress, challenges and priorities	Malar J	2016	excluded	excluded at abstract screening stage
Amaral, Lara Cotta; Robortella, Daniela Rocha; Guimarães, Luiz Felipe Ferreira; Limongi, Jean Ezequiel; Fontes, Cor Jesus Fernandes; Pereira, Dhelio Batista; de Brito, Cristiana Ferreira Alves; Kano, Flora Satiko; de Sousa, Taís Nóbrega; Carvalho, Luzia Helena;	Ribosomal and non-ribosomal PCR targets for the detection of low-density and mixed malaria infections	Malaria Journal	2019	excluded	Inappropriate topic
Kleinschmidt I, Sharp B, Mueller I, Vounatsou P.	Rise in malaria incidence rates in South Africa: a small-area spatial analysis of variation in time trends	Am J Epidemiol	2002	excluded	excluded at abstract screening stage
Zhang, Qian; Sun, Junling; Zhang, Zike; Geng, Qibin; Lai, Shengjie; Hu, Wenbiao; Clements, Archie CA; Li, Zhongjie;	Risk assessment of malaria in land border regions of China in the context of malaria elimination	Malaria Journal	2016	Excluded	excluded at abstract screening
Zhang Q, Sun J, Zhang Z, Geng Q, Lai S, Hu W, Clements AC, Li Z.	Risk assessment of malaria in land border regions of China in the context of malaria elimination	Malar J	2016	excluded	excluded at abstract screening stage
Shi B, Zheng J, Qiu H, Yang GJ, Xia S, Zhou XN.	Risk assessment of malaria transmission at the border area of China and Myanmar	Infect Dis Poverty	2017	Duplicate	excluded at abstract screening stage
Xu JW, Deng DW, Wei C, Zhou XW, Li JX.	Risk factors associated with malaria infection along China-Myanmar border: a case-control study	Malar J	2022	included	Duplicate
Xu, Jian-Wei; Deng, Dao-Wei; Wei, Chun; Zhou, Xing-Wu; Li, Jian-Xiong;	Risk factors associated with malaria infection along China–Myanmar border: a case–control study	Malaria Journal	2022	Included	reported measures associated with border malaria
Li N, Parker DM, Yang Z, Fan Q, Zhou G, Ai G, Duan J, Lee MC, Yan G, Matthews SA, Cui L, Wang Y.	Risk factors associated with slide positivity among febrile patients in a conflict zone of north-eastern Myanmar along the China-Myanmar border	Malar J	2013	Included	duplicate
Li, Nana; Parker, Daniel M; Yang, Zhaoqing; Fan, Qi; Zhou, Guofa; Ai, Guoping; Duan, Jianhua; Lee, Ming-chieh; Yan, Guiyun; Matthews, Stephen A;	Risk factors associated with slide positivity among febrile patients in a conflict zone of north-eastern Myanmar along the China-Myanmar border	Malaria journal	2013	included	Reported OR Risk factors for Border malaria
Zhao Y, Zeng J, Zhao Y, Liu Q, He Y, Zhang J, Yang Z, Fan Q, Wang Q, Cui L, Cao Y.	Risk factors for asymptomatic malaria infections from seasonal cross-sectional surveys along the China-Myanmar border	Malar J	2018	included	Reported OR Risk factors for Border malaria
Zhao, Yan; Zeng, Jie; Zhao, Yonghong; Liu, Qingyang; He, Yang; Zhang, Jiaqi; Yang, Zhaoqing; Fan, Qi; Wang, Qinghui; Cui, Liwang;	Risk factors for asymptomatic malaria infections from seasonal cross-sectional surveys along the China–Myanmar border	Malaria journal	2018	included	duplicate
Price R, Nosten F, Simpson JA, Luxemburger C, Phaipun L, ter Kuile F, van Vugt M, Chongsuphajaisiddhi T, White NJ.	Risk factors for gametocyte carriage in uncomplicated falciparum malaria	Am J Trop Med Hyg	1999	excluded	excluded at abstract screening
Kirby, Matthew J; Green, Clare; Milligan, Paul M; Sismanidis, Charalambos; Jasseh, Momadou; Conway, David J; Lindsay, Steven W;	Risk factors for house-entry by malaria vectors in a rural town and satellite villages in The Gambia	Malaria Journal	2008	excluded	excluded at abstract screening
Maude, Richard J; Ngo, Thang Duc; Tran, Duong Thanh; Nguyen, Binh Thi Huong; Dang, Dung Viet; Tran, Long Khanh; Gregory, Michael; Maude, Rapeephan R; Sinha, Ipsita; Pongsoipetch, Kulchada;	Risk factors for malaria in high incidence areas of Viet Nam: a case–control study	Malaria journal	2021	excluded	excluded at abstract screening
Ashton, Ruth A; Joseph, Vena; van den Hoogen, Lotus L; Tetteh, Kevin KA; Stresman, Gillian; Worges, Matt; Druetz, Thomas; Chang, Michelle A; Rogier, Eric; Lemoine, Jean Frantz;	Risk factors for malaria infection and seropositivity in the elimination area of Grand’Anse, Haiti: a case–control study among febrile individuals seeking treatment at public health facilities	The American journal of tropical medicine and hygiene	2020	excluded	excluded at abstract screening
Fakih, Bakar S; Holzschuh, Aurel; Ross, Amanda; Stuck, Logan; Abdul, Ramadhan; Al-Mafazy, Abdul-Wahid H; Irema, Imani; Mbena, Abdallah; Thawer, Sumaiyya G; Shija, Shija J;	Risk of imported malaria infections in Zanzibar: a cross-sectional study	Infectious Diseases of Poverty	2023	excluded	excluded at abstract screening
Severini C, Menegon M, Di Luca M, Abdullaev I, Majori G, Razakov SA, Gradoni L.	Risk of Plasmodium vivax malaria reintroduction in Uzbekistan: genetic characterization of parasites and status of potential malaria vectors in the Surkhandarya region	Trans R Soc Trop Med Hyg	2004	excluded	excluded at abstract screening
World Health Organization;	Roll Back Malaria partnership meeting for Central Asian Republics and Kazakhstan: report on a WHO meeting, Tashkent, Uzbekistan 8 June 1999		1999	excluded	Inappropriate Topic
Maharaj R, Kissoon S, Lakan V, Kheswa N.	Rolling back malaria in Africa - challenges and opportunities to winning the elimination battle	S Afr Med J	2019	excluded	Inappropriate Topic
Wimberly, Michael C; de Beurs, Kirsten M; Loboda, Tatiana V; Pan, William K;	Satellite observations and malaria: new opportunities for research and applications	Trends in parasitology	2021	excluded	Inappropriate Topic
Parker DM, Landier J, Thu AM, Lwin KM, Delmas G, Nosten FH; Malaria Elimination Task Force Group.	Scale up of a Plasmodium falciparum elimination program and surveillance system in Kayin State, Myanmar	Wellcome Open Res	2017	excluded	Inappropriate Topic
Ippolito, Matthew M; Gebhardt, Mary E; Ferriss, Ellen; Schue, Jessica L; Kobayashi, Tamaki; Chaponda, Mike; Kabuya, Jean-Bertin; Muleba, Mbanga; Mburu, Monicah; Matoba, Japhet;	Scientific findings of the Southern and Central Africa International Center of Excellence for Malaria Research: ten years of malaria control impact assessments in hypo-, meso-, and holoendemic transmission zones in Zambia and Zimbabwe	The American Journal of Tropical Medicine and Hygiene	2022	Excluded	Inappropriate Topic
World Health Organization;	SEA/RC53/13 Rev. 1-Proposed Programme Budget 2002-2003		2000	Excluded	Inappropriate Topic
Hu, Yue; Zhou, Guofa; Ruan, Yonghua; Lee, Ming-chieh; Xu, Xin; Deng, Shuang; Bai, Yao; Zhang, Jie; Morris, James; Liu, Huaie;	Seasonal dynamics and microgeographical spatial heterogeneity of malaria along the China–Myanmar border	Acta tropica	2016	Excluded	Inappropriate Topic
Ikeda T, Behera SK, Morioka Y, Minakawa N, Hashizume M, Tsuzuki A, Maharaj R, Kruger P.	Seasonally lagged effects of climatic factors on malaria incidence in South Africa	Sci Rep	2017	Excluded	Inappropriate Topic
World Health Organization;	Second meeting of the Malaria Elimination Oversight Committee (MEOC): meeting report		2018	Excluded	Inappropriate Topic
Ekezie, Winifred; Myles, Puja; Murray, Rachael L; Bains, Manpreet; Timmons, Stephen; Pritchard, Catherine;	Self-reported diseases and their associated risk factors among camp-dwelling conflict-affected internally displaced populations in Nigeria	Journal of Public Health	2021	Excluded	Inappropriate Topic
Rahim, Mohd Amirul Fitri A; Chuangchaiya, Sriwipa; Chanpum, Paisit; Palawong, Laun; Kantee, Panuwat; Dian, Nor Diyana; Lubis, Inke Nadia D; Divis, Paul CS; Kaneko, Akira; Tetteh, Kevin KA;	Seroepidemiological surveillance, community perceptions and associated risk factors of malaria exposure among forest-goers in Northeastern Thailand	Frontiers in cellular and infection microbiology	2022	Excluded	Inappropriate Topic
Huang F, Cui Y, Huang Z, Wang S, Li S, Guo X, Guo X, Xia ZG.	Serological surveillance on potential Plasmodium vivax exposure risk in a post-elimination setting	Front Cell Infect Microbiol	2023	Excluded	Inappropriate Topic
Talla C, Loucoubar C, Roka JL, Barry MA, Ndiaye S, Diarra M, Thiam MS, Faye O, Dia M, Diop M, Ndiaye O, Tall A, Faye R, Mbow AA, Diouf B, Diallo JP, Keita IM, Ndiaye M, Woudenberg T, White M, Ting J, Diagne CT, Pasi O, Diop B, Sall AA, Vigan-Womas I, Faye O.	Seroprevalence of anti-SARS-CoV-2 antibodies in Senegal: a national population-based cross-sectional survey, between October and November 2020	IJID Reg	2022	Excluded	Inappropriate Topic
Burans JP, McCarthy M, el Tayeb SM, el Tigani A, George J, Abu-Elyazeed R, Woody JN.	Serosurvey of prevalence of human immunodeficiency virus amongst high risk groups in Port Sudan, Sudan	East Afr Med J	1990	Excluded	Inappropriate Topic
Herawati MH, Besral, Lolong DB, Pracoyo NE, Sukoco NEW, Supratikta H, Veruswati M, Asyary A.	Service availability and readiness of malaria surveillance information systems implementation at primary health centers in Indonesia	PLoS One	2023	Excluded	Inappropriate Topic
Aide P, Candrinho B, Galatas B, Munguambe K, Guinovart C, Luis F, Mayor A, Paaijmans K, Fernández-Montoya L, Cirera L, Bassat Q, Mocumbi S, Menéndez C, Nhalungo D, Nhacolo A, Rabinovich R, Macete E, Alonso P, Saúte F.	Setting the scene and generating evidence for malaria elimination in Southern Mozambique	Malar J	2019	Excluded	Inappropriate Topic
Li XH, Zhou HN, Xu JW, Lin ZR, Sun XD, Li JY, Lin XX, Xie Y, Alonso P, Yang HL.	Seven decades towards malaria elimination in Yunnan, China	Malar J	2021	Excluded	Inappropriate Topic
Velut, Guillaume; de Laval, Franck; Delon, François; D’oléon, Albane; Douine, Maylis; Mosnier, Emilie; Mmadi Mrenda, Bakridine; Dia, Aissata; Musset, Lise; Briolant, Sébastien;	Sharp decrease in malaria incidence among the French armed forces in French Guiana	Available at SSRN 4305665	2023	Excluded	Inappropriate Topic
Li, Shengguo; Yin, Shouqin; Wang, Jiazhi; Li, Xishang; Feng, Jun;	Shifting from control to elimination: analysis of malaria epidemiological characteristics in Tengchong County around China-Myanmar border, 2005-2014	Malaria Journal	2016	Excluded	Inappropriate Topic
Luxemburger C, ter Kuile FO, Nosten F, Dolan G, Bradol JH, Phaipun L, Chongsuphajaisiddhi T, White NJ.	Single day mefloquine-artesunate combination in the treatment of multi-drug resistant falciparum malaria	Trans R Soc Trop Med Hyg	1994	Excluded	Inappropriate Topic
Ampaire, Ruth;	Socio economic and behavioral aspects of malaria and its control among children under 5 years of age In Nsiika Health Centre Iv		2018	excluded	Inappropriate Topic
Wangdi, Kinley; Penjor, Kinley; Tobgyal; Lawpoolsri, Saranath; Price, Ric N; Gething, Peter W; Gray, Darren J; Da Silva Fonseca, Elivelton; Clements, Archie CA;	Space–time clustering characteristics of malaria in Bhutan at the end stages of elimination	International Journal of Environmental Research and Public Health	2021	duplicate	duplicate
Fahmi, Fahmi; Pasaribu, Ayodhia Pitaloka; Theodora, Minerva; Wangdi, Kinley;	Spatial analysis to evaluate risk of malaria in Northern Sumatera, Indonesia	Malaria journal	2022	excluded	excluded at abstract screening stage
Fahmi, Fahmi; Pasaribu, Ayodhia Pitaloka; Theodora, Minerva; Wangdi, Kinley;	Spatial analysis toevaluate risk ofmalaria inNorthern Sumatera, Indonesia		2022	excluded	excluded at abstract screening stage
Tessema, Sofonias K; Belachew, Mulualem; Koepfli, Cristian; Lanke, Kjerstin; Huwe, Tiffany; Chali, Wakweya; Shumie, Girma; Mekuria, Elias F; Drakeley, Chris; Gadisa, Endalamaw;	Spatial and genetic clustering of Plasmodium falciparum and Plasmodium vivax infections in a low-transmission area of Ethiopia	Scientific reports	2020	excluded	duplicate
Tessema, Sofonias K; Belachew, Mulualem; Koepfli, Cristian; Lanke, Kjerstin; Huwe, Tiffany; Chali, Wakweya; Shumie, Girma; Mekuria, Elias F; Drakeley, Chris; Gadisa, Endalamaw;	Spatial and genetic clustering of Plasmodium falciparum and Plasmodium vivax infections in a low-transmission area of Ethiopia	Scientific reports	2020	excluded	excluded at abstract screening stage
Wangdi, Kinley; Canavati, Sara E; Ngo, Thang Duc; Nguyen, Thu Minh; Tran, Long Khanh; Kelly, Gerard C; Martin, Nicholas J; Clements, Archie CA;	Spatial and temporal patterns of malaria in Phu Yen Province, Vietnam, from 2005 to 2016	The American journal of tropical medicine and hygiene	2020	excluded	excluded at abstract screening stage
Ooi, Choo Huck; Phang, Wei Kit; Liew, Jonathan Wee Kent; Lau, Yee Ling;	Spatial and temporal patterns of Plasmodium knowlesi malaria in Sarawak from 2008 to 2017	The American Journal of Tropical Medicine and Hygiene	2021	excluded	excluded at abstract screening stage
Sluydts, Vincent; Heng, Somony; Coosemans, Marc; Van Roey, Karel; Gryseels, Charlotte; Canier, Lydie; Kim, Saorin; Khim, Nimol; Siv, Sovannaroth; Mean, Vanna;	Spatial clustering and risk factors of malaria infections in Ratanakiri Province, Cambodia	Malaria journal	2014	excluded	excluded at abstract screening stage
Alene, Kefyalew Addis; Elagali, Ahmed; Barth, Dylan D; Rumisha, Susan F; Amratia, Punam; Weiss, Daniel J; Atalell, Kendalem Asmare; Erena, Andargachew Kumsa; Gething, Peter W; Clements, Archie CA;	Spatial codistribution of HIV, tuberculosis and malaria in Ethiopia	BMJ Global Health	2022	excluded	excluded at abstract screening stage
Sogoba N, Vounatsou P, Bagayoko MM, Doumbia S, Dolo G, Gosoniu L, Traoré SF, Smith TA, Touré YT.	Spatial distribution of the chromosomal forms of anopheles gambiae in Mali	Malar J	2008	excluded	Paper deals with entomology and did not report on any associated anthropogenic factors
Ahumada ML, Orjuela LI, Pareja PX, Conde M, Cabarcas DM, Cubillos EF, Lopez JA, Beier JC, Herrera S, Quiñones ML.	Spatial distributions of Anopheles species in relation to malaria incidence at 70 localities in the highly endemic Northwest and South Pacific coast regions of Colombia	Malar J	2016	excluded	inappropriate topic
Saita, Sayambhu; Silawan, Tassanee; Parker, Daniel M; Sriwichai, Patchara; Phuanukoonnon, Suparat; Sudathip, Prayuth; Maude, Richard J; White, Lisa J; Pan-Ngum, Wirichada;	Spatial heterogeneity and temporal trends in malaria on the Thai–Myanmar border (2012–2017): a retrospective observational study	Tropical medicine and infectious disease	2019	excluded	excluded at abstract screening stage
Canavati, Sara;	Spatial patterns and climate drivers of malaria in three border areas of Brazil, Venezuela and Guyana	Scientific Reports	2022	excluded	excluded at abstract screening stage
Wangdi K, Wetzler E, Cox H, Marchesini P, Villegas L, Canavati S.	Spatial patterns and climate drivers of malaria in three border areas of Brazil, Venezuela and Guyana, 2016-2018	Sci Rep	2022	excluded	No measure of association reported
Wangdi, Kinley; Wetzler, Erica; Cox, Horace; Marchesini, Paola; Villegas, Leopoldo; Canavati, Sara;	Spatial patterns and climate drivers of malaria in three border areas of Brazil, Venezuela and Guyana, 2016–2018	Scientific Reports	2022	excluded	No measure of association reported
Bi Y, Hu W, Yang H, Zhou XN, Yu W, Guo Y, Tong S.	Spatial patterns of malaria reported deaths in Yunnan Province, China	Am J Trop Med Hyg	2013	excluded	excluded at abstract screening stage
Souza, Patrícia Feitosa; Xavier, Diego Ricardo; Suarez Mutis, Martha Cecilia; da Mota, Jurema Corrêa; Peiter, Paulo Cesar; de Matos, Vanderlei Pascoal; Magalhães, Mônica de Avelar Figueiredo Mafra; Barcellos, Christovam;	Spatial spread of malaria and economic frontier expansion in the Brazilian Amazon	Plos one	2019	Excluded	excluded at abstract screening stage
Cumbrera, Alberto; Calzada, José Eduardo; Chaves, Luis Fernando; Hurtado, Lisbeth Amarilis;	Spatiotemporal Analysis of Malaria Transmission in the Autonomous Indigenous Regions of Panama, Central America, 2015–2022	Tropical Medicine and Infectious Disease	2024	excluded	excluded at abstract screening stage
Arisco, Nicholas J; Peterka, Cassio; Castro, Marcia C;	Spatiotemporal analysis of within-country imported malaria in Brazilian municipalities, 2004–2022	PLOS Global Public Health	2024	excluded	excluded at abstract screening stage
Dhimal M, O'Hara RB, Karki R, Thakur GD, Kuch U, Ahrens B.	Spatio-temporal distribution of malaria and its association with climatic factors and vector-control interventions in two high-risk districts of Nepal	Malar J	2014	excluded	excluded at abstract screening stage
Hui FM, Xu B, Chen ZW, Cheng X, Liang L, Huang HB, Fang LQ, Yang H, Zhou HN, Yang HL, Zhou XN, Cao WC, Gong P.	Spatio-temporal distribution of malaria in Yunnan Province, China	Am J Trop Med Hyg	2009	Excluded	Inappropriate Topic
Goomber S, Mishra N, Anvikar A, Yadav CP, Valecha N.	Spatio-temporal distribution of PfMDR1 polymorphism among uncomplicated Plasmodium falciparum malaria cases along international border of north east India	Infect Genet Evol	2018	Excluded	Inappropriate Topic
Aung PL, Soe MT, Oo TL, Aung KT, Lin KK, Thi A, Menezes L, Parker DM, Cui L, Kyaw MP.	Spatiotemporal dynamics of malaria in Banmauk Township, Sagaing region of Northern Myanmar: characteristics, trends, and risk factors	BMC Infect Dis	2022	Excluded	Inappropriate Topic
Scully, Jenna; Mosnier, Emilie; Carbunar, Aurel; Roux, Emmanuel; Djossou, Félix; Garçeran, Nicolas; Musset, Lise; Sanna, Alice; Demar, Magalie; Nacher, Mathieu;	Spatio-temporal dynamics of Plasmodium falciparum and Plasmodium vivax in French Guiana: 2005–2019	International Journal of Environmental Research and Public Health	2021	Excluded	Inappropriate Topic
Yang D, Xu C, Wang J, Zhao Y.	Spatiotemporal epidemic characteristics and risk factor analysis of malaria in Yunnan Province, China	BMC Public Health	2017	Excluded	Inappropriate Topic
Mercado CEG, Lawpoolsri S, Sudathip P, Kaewkungwal J, Khamsiriwatchara A, Pan-Ngum W, Yimsamran S, Lawawirojwong S, Ho K, Ekapirat N, Maude RR, Wiladphaingern J, Carrara VI, Day NPJ, Dondorp AM, Maude RJ.	Spatiotemporal epidemiology, environmental correlates, and demography of malaria in Tak Province, Thailand (2012-2015)	Malar J	2019	Excluded	Inappropriate Topic
Rejeki, Dwi Sarwani Sri; Fuad, Anis; Widartono, Barandi Sapta; Murhandarwati, E Elsa Herdiana; Kusnanto, Hari;	Spatiotemporal patterns of malaria at cross-boundaries area in Menoreh Hills, Java, Indonesia	Malaria Journal	2019	Excluded	Inappropriate Topic
Awasthi, Kiran Raj; Jancey, Jonine; Clements, Archie CA; Alene, Kefyalew Addis; Thapa, Suman; Ghimire, Pramin; Leavy, Justine E;	Spatiotemporal Patterns of Malaria Incidence in Nepal between 2013 and 2021	Available at SSRN 4452009		Excluded	Inappropriate Topic
Wangdi, Kinley; Kaewkungwal, Jaranit; Singhasivanon, Pratap; Silawan, Tassanee; Lawpoolsri, Saranath; White, Nicholas J;	Spatio-temporal patterns of malaria infection in Bhutan: a country embarking on malaria elimination	Malaria journal	2011	Excluded	Inappropriate Topic
Zhao X, Thanapongtharm W, Lawawirojwong S, Wei C, Tang Y, Zhou Y, Sun X, Sattabongkot J, Kaewkungwal J.	Spatiotemporal Trends of Malaria in Relation to Economic Development and Cross-Border Movement along the China-Myanmar Border in Yunnan Province	Korean J Parasitol	2020	Excluded	Inappropriate Topic
Zhao, Xiaotao; Thanapongtharm, Weerapong; Lawawirojwong, Siam; Wei, Chun; Tang, Yerong; Zhou, Yaowu; Sun, Xiaodong; Sattabongkot, Jestumon; Kaewkungwal, Jaranit;	Spatiotemporal trends of malaria in relation to economic development and cross-border movement along the China–Myanmar border in Yunnan Province	The Korean journal of parasitology	2020	Excluded	Inappropriate Topic
Barnett ED, Weld LH, McCarthy AE, So H, Walker PF, Stauffer W, Cetron M; GeoSentinel Surveillance Network.	Spectrum of illness in international migrants seen at GeoSentinel clinics in 1997-2009, part 1: US-bound migrants evaluated by comprehensive protocol-based health assessment	Clin Infect Dis	2013	Excluded	Inappropriate Topic
Tun KM, Imwong M, Lwin KM, Win AA, Hlaing TM, Hlaing T, Lin K, Kyaw MP, Plewes K, Faiz MA, Dhorda M, Cheah PY, Pukrittayakamee S, Ashley EA, Anderson TJ, Nair S, McDew-White M, Flegg JA, Grist EP, Guerin P, Maude RJ, Smithuis F, Dondorp AM, Day NP, Nosten F, White NJ, Woodrow CJ.	Spread of artemisinin-resistant Plasmodium falciparum in Myanmar: a cross-sectional survey of the K13 molecular marker	Lancet Infect Dis	2015	Excluded	Inappropriate Topic
Mittal, Pradeep Kumar; Wijeyaratne, Panduka; Pandey, Sabeena;	Status of insecticide resistance of malaria, Kala-azar and Japanese encephalitis vectors in Bangladesh, Bhutan, India and Nepal (BBIN)	Environmental Health Project Activity Report	2004	Excluded	Inappropriate Topic
Tsoka-Gwegweni, Joyce Mahlako;	Status of malaria and its implications for elimination in an endemic province of South Africa: retrospective analysis	Pan African Medical Journal	2022	Excluded	Inappropriate Topic
Ahmed A, Irish SR, Zohdy S, Yoshimizu M, Tadesse FG.	Strategies for conducting Anopheles stephensi surveys in non-endemic areas	Acta Trop	2022	Excluded	Inappropriate Topic
World Health Organization;	Strategy for malaria elimination in the Greater Mekong Subregion: 2015-2030		2015	Excluded	strategic document
Rahayu, Ni Luh Made Mirah; Wardani, Indah Sapta; Suryani, Dewi; Wedari, Ni Luh Putu Harta;	Studi deskriptif kasus malaria sebelum dan sesudah gempa di Kecamatan Gunung Sari, Lombok Barat, Indonesia	Intisari Sains Medis	2022	Excluded	Inappropriate Topic
Cáceres Carrera L, Victoria C, Ramirez JL, Jackman C, Calzada JE, Torres R.	Study of the epidemiological behavior of malaria in the Darien Region, Panama. 2015-2017	PLoS One	2019	Excluded	Inappropriate Topic
Janko, Mark M; Araujo, Andrea L; Ascencio, Edson J; Guedes, Gilvan R; Vasco, Luis E; Santos, Reinaldo O; Damasceno, Camila P; Medrano, Perla G; Chacón-Uscamaita, Pamela R; Gunderson, Annika K;	Study protocol: improving response to malaria in the Amazon through identification of inter-community networks and human mobility in border regions of Ecuador, Peru and Brazil	BMJ open	2024	Excluded	Inappropriate Topic
Baum E, Sattabongkot J, Sirichaisinthop J, Kiattibutr K, Davies DH, Jain A, Lo E, Lee MC, Randall AZ, Molina DM, Liang X, Cui L, Felgner PL, Yan G.	Submicroscopic and asymptomatic Plasmodium falciparum and Plasmodium vivax infections are common in western Thailand - molecular and serological evidence	Malar J	2015	Excluded	Inappropriate Topic
Sweileh WM.	Substandard and falsified medical products: bibliometric analysis and mapping of scientific research	Global Health	2021	Excluded	Inappropriate Topic
Krisher LK, Krisher J, Ambuludi M, Arichabala A, Beltrán-Ayala E, Navarrete P, Ordoñez T, Polhemus ME, Quintana F, Rochford R, Silva M, Bazo J, Stewart-Ibarra AM.	Successful malaria elimination in the Ecuador-Peru border region: epidemiology and lessons learned	Malar J	2016	Excluded	Inappropriate Topic
Fellmeth G, Nosten S, Khirikoekkong N, Oo MM, Gilder ME, Plugge E, Fazel M, Fitzpatrick R, McGready R.	Suicidal ideation in the perinatal period: findings from the Thailand-Myanmar border	J Public Health (Oxf)	2022	Excluded	Inappropriate Topic
Jacobson, Jerry O; Cueto, Carmen; Smith, Jennifer L; Hwang, Jimee; Gosling, Roly; Bennett, Adam;	Surveillance and response for high-risk populations: what can malaria elimination programmes learn from the experience of HIV?	Malaria journal	2017	Excluded	excluded at abstract screening
Gallalee, Sarah;	Surveillance and response for malaria high-risk populations: moving from routine to tailored approaches to reach persistent pockets of transmission		2023	Excluded	Inappropriate Topic
Zoghi S, Mehrizi AA, Raeisi A, Haghdoost AA, Turki H, Safari R, Kahanali AA, Zakeri S.	Survey for asymptomatic malaria cases in low transmission settings of Iran under elimination programme	Malar J	2012	Excluded	Inappropriate Topic
Zhang, Canglin; Yang, Rui; Wu, Linbo; Luo, Chunhai; Yang, Yaming; Deng, Yan; Wu, Jing; Liu, Yan; Zhou, Hongning;	Survey of malaria vectors on the Cambodia, Thailand and China-Laos Borders	Malaria Journal	2022	Excluded	Inappropriate Topic
Maharaj R, Moonasar D, Baltazar C, Kunene S, Morris N.	Sustaining control: lessons from the Lubombo spatial development initiative in southern Africa	Malar J	2016	Excluded	Inappropriate Topic
Bharati K, Ganguly NK.	Tackling the malaria problem in the South-East Asia Region: need for a change in policy?	Indian J Med Res	2013	Excluded	Inappropriate Topic
Lambert, Yann; Galindo, Muriel; Sua?rez-Mutis, Martha; Mutricy, Louise; Sanna, Alice; Garancher, Laure; Cairo, Hedley; Hiwat, Helene; Miller, Jane Bordalo; Gomes, Jose? Hermenegildo;	Tailoring mobile data collection for intervention research in a challenging context: development and implementation in the Malakit study	JMIR Formative Research	2022	Excluded	Inappropriate Topic
da Silva, Clemente; Boene, Simone; Datta, Debayan; Rovira-Vallbona, Eduard; Aranda-Díaz, Andrés; Cisteró, Pau; Hathaway, Nicholas; Tessema, Sofonias; Chidimatembue, Arlindo; Matambisso, Glória;	Targeted and whole-genome sequencing reveal a north-south divide in P. falciparum drug resistance markers and genetic structure in Mozambique	Communications biology	2023	Excluded	Inappropriate Topic
Coma-Cros, Elisabet Martí; Tusell, Maria; Bhamani, Beena; Mithi, Vita; Serra-Casas, Elisa; Williams, Nana Aba; Lindblade, Kim A; Allen, Koya C;	Targeted test and treat at point of entry to reduce importation of malaria parasites: A systematic review	The American Journal of Tropical Medicine and Hygiene	2024	Excluded	Inappropriate Topic
Wen S, Harvard KE, Gueye CS, Canavati SE, Chancellor A, Ahmed BN, Leaburi J, Lek D, Namgay R, Surya A, Thakur GD, Whittaker MA, Gosling RD.	Targeting populations at higher risk for malaria: a survey of national malaria elimination programmes in the Asia Pacific	Malar J	2016	Excluded	Inappropriate Topic
Carroll A, Vincenti-Delmas M, Maung BM, Htun WPP, Nosten F, Smith C, Sonnenberg P.	TB outcomes and mortality risk factors in adult migrants at the Thailand-Myanmar border	Int J Tuberc Lung Dis	2020	Excluded	Inappropriate Topic
Holzschuh, Aurel; Koepfli, Cristian;	Tenfold difference in DNA recovery rate: systematic comparison of whole blood vs. dried blood spot sample collection for malaria molecular surveillance	Malaria Journal	2022	Excluded	Inappropriate Topic
Gordon, Alexandra; Vander Meulen, Rebecca J; Maglior, Alysse;	The 2019 Isdell: Flowers Cross border malaria initiative round table: community engagement in the context of malaria elimination	Malaria Journal	2019	Excluded	record of meeting proceeding
Gordon A, Vander Meulen RJ, Maglior A.	The 2019 Isdell:Flowers Cross Border Malaria Initiative Round Table: community engagement in the context of malaria elimination	Malar J	2019	Excluded	record of meeting proceeding
Olupot-Olupot, Peter;	The burden and spectrum of paediatric severe malaria and aetiology of dark urine syndrome in eastern Uganda		2015	Excluded	Inappropriate Topic
Xu, Jianwei; Liu, Hui;	The challenges of malaria elimination in Yunnan Province, People’s Republic of China	Southeast Asian J Trop Med Public Health	2012	Excluded	Inappropriate Topic
Soofi K, Khanjani N, Kamiabi F.	The Challenges of the Malaria Elimination Program in the South East of Iran: A Qualitative Study	J Arthropod Borne Dis	2019	Excluded	Inappropriate Topic
Cotter, Chris; Sturrock, Hugh JW; Hsiang, Michelle S; Liu, Jenny; Phillips, Allison A; Hwang, Jimee; Gueye, Cara Smith; Fullman, Nancy; Gosling, Roly D; Feachem, Richard GA;	The changing epidemiology of malaria elimination: new strategies for new challenges	The Lancet	2013	Excluded	Inappropriate Topic
Auburn, Sarah; Cheng, Qin; Marfurt, Jutta; Price, Ric N;	The changing epidemiology of Plasmodium vivax: Insights from conventional and novel surveillance tools	PLoS medicine	2021	Excluded	Inappropriate Topic
Lowa, Mirriam;	The Contribution of Human Mobility to Malaria Transmission in a Malaria Elimination Context in Lusaka District		2016	Excluded	Inappropriate Topic
Lopes-Rafegas, Iris; Cox, Horace; Mora, Toni; Sicuri, Elisa;	The contribution of risk perception and social norms to reported preventive behaviour against selected vector-borne diseases in Guyana	Scientific Reports	2023	Excluded	Inappropriate Topic
Feng, Xinyu; Xia, Zhi-Gui; Feng, Jun; Zhang, Li; Yan, He; Tang, Linhua; Zhou, Xiao-Nong; Zhou, Shuisen;	The contributions and achievements on malaria control and forthcoming elimination in China over the past 70 years by NIPD-CTDR	Advances in parasitology	2020	Excluded	Inappropriate Topic
Kuesap J, Na-Bangchang K.	The Effect of ABO Blood Groups, Hemoglobinopathy, and Heme Oxygenase-1 Polymorphisms on Malaria Susceptibility and Severity	Korean J Parasitol	2018	Excluded	Inappropriate Topic
Maharaj R, Ward A, Didier B, Seocharan I, Firas N, Balawanth R, Lucero D, Morris N, Shandukani M, Raswiswi E, Malatjie G, Mabunda E, Moonasar D.	The effect of the COVID-19 lockdown on malaria transmission in South Africa	Malar J	2023	Excluded	Inappropriate Topic
Gesami, Brigid;	The Effectiveness of the East African Community Response to COVID-19	Available at SSRN 4086667	2022	Excluded	Inappropriate Topic
Nosten F, Vincenti M, Simpson J, Yei P, Thwai KL, de Vries A, Chongsuphajaisiddhi T, White NJ.	The effects of mefloquine treatment in pregnancy	Clin Infect Dis	1999	Excluded	Inappropriate Topic
Grillet, Maria E; Moreno, Jorge E; Paníz-Mondolfi, Alberto; Navarro, Juan C;	The emerging epidemiology and changing landscape of mosquito-borne infectious diseases in Venezuela	Planetary health approaches to understand and control vector-borne diseases	2023	Excluded	Inappropriate Topic
Strathdee SA, Magis-Rodriguez C, Mays VM, Jimenez R, Patterson TL.	The emerging HIV epidemic on the Mexico-U.S. border: an international case study characterizing the role of epidemiology in surveillance and response	Ann Epidemiol	2012	Excluded	Inappropriate Topic
Luxemburger C, Ricci F, Nosten F, Raimond D, Bathet S, White NJ.	The epidemiology of severe malaria in an area of low transmission in Thailand	Trans R Soc Trop Med Hyg	1997	Excluded	Inappropriate Topic
Imwong M, Nguyen TN, Tripura R, Peto TJ, Lee SJ, Lwin KM, Suangkanarat P, Jeeyapant A, Vihokhern B, Wongsaen K, Van Hue D, Dong le T, Nguyen TU, Lubell Y, von Seidlein L, Dhorda M, Promnarate C, Snounou G, Malleret B, Rénia L, Keereecharoen L, Singhasivanon P, Sirithiranont P, Chalk J, Nguon C, Hien TT, Day N, White NJ, Dondorp A, Nosten F.	The epidemiology of subclinical malaria infections in South-East Asia: findings from cross-sectional surveys in Thailand-Myanmar border areas, Cambodia, and Vietnam	Malar J	2015	Excluded	Inappropriate topic and abstract
Maharaj R, Morris N, Seocharan I, Kruger P, Moonasar D, Mabuza A, Raswiswi E, Raman J.	The feasibility of malaria elimination in South Africa	Malar J	2012	Excluded	duplicate
Maharaj, Rajendra; Morris, Natashia; Seocharan, Ishen; Kruger, Philip; Moonasar, Devanand; Mabuza, Aaron; Raswiswi, Eric; Raman, Jaishree;	The feasibility of malaria elimination in South Africa	Malaria Journal	2012	Excluded	inappropriate Topic
Karunasena, Vissundara M; Marasinghe, Manonath; Koo, Carmen; Amarasinghe, Saliya; Senaratne, Arundika S; Hasantha, Rasika; Hewavitharana, Mihirini; Hapuarachchi, Hapuarachchige C; Herath, Hema DB; Wickremasinghe, Rajitha;	The first introduced malaria case reported from Sri Lanka after elimination: implications for preventing the re-introduction of malaria in recently eliminated countries	Malaria journal	2019	Excluded	did not report on measures of association
Kosaisavee V, Hastings I, Craig A, Lek-Uthai U.	The geographical distribution of allele polymorphisms of Plasmodium vivax in different regions of Thailand	J Med Assoc Thai	2012	Excluded	inappropriate Topic
Xu, Jian-Wei; Liu, Hui; Yaw, Bi; Nbwi, Hkawn Shawng;	The health beliefs, dengue knowledge and control behaviors among internally displaced persons versus local residents in Kachin Special Region II, Myanmar	PLoS Neglected Tropical Diseases	2020	Excluded	inappropriate Topic
Xu JW, Liu H, Yaw B, Nbwi HS.	The health beliefs, dengue knowledge and control behaviors among internally displaced persons versus local residents in Kachin Special Region II, Myanmar	PLoS Negl Trop Dis	2020	Excluded	inappropriate Topic
Hashmi A, Carrara VI, Nyein PB, Darakamon MC, Charunwatthana P, McGready R.	The Healthy Baby Flipbook: piloting home-based counseling for refugee mothers to improve infant feeding and water, sanitation, and hygiene (WASH) practices	Glob Health Action	2019	excluded	inappropriate Topic
Bhadelia N, Klotman M, Caplivski D.	The HIV-positive traveler	Am J Med	2007	ex cluded	inappropriate Topic
Lawpoolsri S, Chavez IF, Yimsamran S, Puangsa-Art S, Thanyavanich N, Maneeboonyang W, Chaimungkun W, Singhasivanon P, Maguire JH, Hungerford LL.	The impact of human reservoir of malaria at a community-level on individual malaria occurrence in a low malaria transmission setting along the Thai-Myanmar border	Malar J	2010	excluded	inappropriate Topic
Lee, Thomas J; Mullany, Luke C; Richards, Adam K; Maung, Cynthia; Moo, Htee; Mahn, Mahn;	The Impact of Human Rights Violations	Public Health and Human Rights: Evidence-Based Approaches	2007	excluded	duplicate
Louzada, Jaime; de Almeida, Nathália Coelho Vargas; de Araujo, Joao Luiz Pereira; Silva, Júlio; Carvalho, Thiago M; Escalante, Ananias A; Oliveira-Ferreira, Joseli;	The impact of imported malaria by gold miners in Roraima: characterizing the spatial dynamics of autochthonous and imported malaria in an urban region of Boa Vista	Memórias do Instituto Oswaldo Cruz	2020	exxcluded	inappropriate Topic
Janko, Mark M; Recalde-Coronel, G Cristina; Damasceno, Camila P; Salmón-Mulanovich, Gabriela; Barbieri, Alisson F; Lescano, Andrés G; Zaitchik, Benjamin F; Pan, William K;	The impact of sustained malaria control in the Loreto region of Peru: a retrospective, observational, spatially-varying interrupted time series analysis of the PAMAFRO program	The Lancet Regional Health–Americas	2023	exxcluded	inappropriate Topic
Janko MM, Recalde-Coronel GC, Damasceno CP, Salmón-Mulanovich G, Barbieri AF, Lescano AG, Zaitchik BF, Pan WK.	The impact of sustained malaria control in the Loreto region of Peru: a retrospective, observational, spatially-varying interrupted time series analysis of the PAMAFRO program	Lancet Reg Health Am	2023	exxcluded	inappropriate Topic
Multini LC, de Souza ALDS, Marrelli MT, Wilke ABB.	The influence of anthropogenic habitat fragmentation on the genetic structure and diversity of the malaria vector Anopheles cruzii (Diptera: Culicidae)	Sci Rep	2020	excluded	inappropriate Topic
Nielsen MA, Resende M, de Jongh WA, Ditlev SB, Mordmüller B, Houard S, Ndam NT, Agerbæk MØ, Hamborg M, Massougbodji A, Issifou S, Strøbæk A, Poulsen L, Leroy O, Kremsner PG, Chippaux JP, Luty AJ, Deloron P, Theander TG, Dyring C, Salanti A.	The Influence of Sub-Unit Composition and Expression System on the Functional Antibody Response in the Development of a VAR2CSA Based Plasmodium falciparum Placental Malaria Vaccine	PLoS One	2015	excluded	inappropriate Topic
Van Bortel W, Trung HD, Thuan le K, Sochantha T, Socheat D, Sumrandee C, Baimai V, Keokenchanh K, Samlane P, Roelants P, Denis L, Verhaeghen K, Obsomer V, Coosemans M.	The insecticide resistance status of malaria vectors in the Mekong region	Malar J	2008	Excluded	Inappropriate Topic
Strategy, Malaria Elimination;	THE KINGDOM OF SWAZILAND			excluded	Maria country strategy, Non peer reviewed paper
Okafor, Uchenna E;	The profile of malaria and intestinal parasites among refugees attending the Denis Hurley Centre in central Durban in 2014.		2014	excluded	inappropriate Topic
Chisenga, Mukosha; Dlamini, Bongani; Mwendera, Nyasha; Maquina, Paulo; Hamainza, Busiku; Martins, José Franco; Saute, Francisco; Bock, Henrico; Gosling, Roly; Bennett, Adam;	The provision of malaria services in border districts of four countries in Southern Africa: results from a cross-sectional community assessment of malaria border health posts	Malaria Journal	2023	Exclided	inappropriate Topic
Lin ZR, Yin SS, Yang J, Guo XR, Dong CL, Lin YK, Ding CL, Sun XD, Yan RX, Yang SL, Zhou XH, Xu JW.	The public health response to an outbreak of border-spill malaria along China-Myanmar border	PLoS One	2022	Exclided	inappropriate Topic
Phanouvong S, Dijiba Y, Vijaykadga S, Raymond C, Krech L, Lukulay P, Satimai W, Tanunkat O, Sook-Kam S.	The quality of antimalarial medicines in eastern Thailand: a case study along the Thai-Cambodian border	Southeast Asian J Trop Med Public Health	2013	Exclided	inappropriate Topic
Phanouvong S, Raymond C, Krech L, Dijiba Y, Mam B, Lukulay P, Socheat D, Sovannarith T, Sokhan C.	The quality of antimalarial medicines in western Cambodia: a case study along the Thai-Cambodian border	Southeast Asian J Trop Med Public Health	2013	Excluded	Inappropriate Topic
Noor AM, Uusiku P, Kamwi RN, Katokele S, Ntomwa B, Alegana VA, Snow RW.	The receptive versus current risks of Plasmodium falciparum transmission in northern Namibia: implications for elimination	BMC Infect Dis	2013	Excluded	Inappropriate Topic
Xu JW, Liu H.	The relationship of malaria between Chinese side and Myanmar's five special regions along China-Myanmar border: a linear regression analysis	Malar J	2016	Excluded	Inappropriate Topic
Fernando, Sumadhya Deepika; Dharmawardana, Priyani; Semege, Saveen; Epasinghe, Geetha; Senanayake, Niroshana; Rodrigo, Chaturaka; Premaratne, Risintha;	The risk of imported malaria in security forces personnel returning from overseas missions in the context of prevention of re-introduction of malaria to Sri Lanka	Malaria Journal	2016	Excluded	Inappropriate Topic
Arisco, Nicholas Joseph;	The Role of Human Mobility, Deforestation, and Extreme Weather Events on Malaria in Brazil		2023	Excluded	Inappropriate Topic
Chalmers L, Cross J, Chu CS, Phyo AP, Trip M, Ling C, Carrara V, Watthanaworawit W, Keereecharoen L, Hanboonkunupakarn B, Nosten F, McGready R.	The role of point-of-care tests in antibiotic stewardship for urinary tract infections in a resource-limited setting on the Thailand-Myanmar border	Trop Med Int Health	2015	Excluded	Inappropriate Topic
Khai PN, Van NT, Lua TT, Huu VT, Dang DT, Huong PT, Salazar N, Sukthana Y, Singhasivanon P.	The situation of malaria along the Vietnam-Lao PDR border and some related factors	Southeast Asian J Trop Med Public Health	2000	Excluded	Inappropriate Topic
Wijeyaratne PM, Chand PB, Valecha N, Shahi B, Adak T, Ansari MA, Jha J, Pandey S, Bannerjee S, Bista MB.	Therapeutic efficacy of antimalarial drugs along the eastern Indo-Nepal border: a cross-border collaborative study	Trans R Soc Trop Med Hyg	2005	Excluded	Inappropriate Topic
Carrasco-Escobar, Gabriel; Qquellon, Jazmin; Villa, Diego; Cava, Renato; Llanos-Cuentas, Alejandro; Benmarhnia, Tarik;	Time-varying effects of meteorological variables on malaria epidemiology in the context of interrupted control efforts in the Amazon Rainforest, 2000–2017	Frontiers in Medicine	2021	Excluded	Inappropriate Topic
Moonasar D, Maharaj R, Kunene S, Candrinho B, Saute F, Ntshalintshali N, Morris N.	Towards malaria elimination in the MOSASWA (Mozambique, South Africa and Swaziland) region	Malar J	2016	Excluded	Inappropriate Topic
Oyegoke, Olukunle O; Adewumi, Taiye S; Aderoju, Samuel A; Tsundzukani, Ntimbane; Mabunda, Eric; Adeleke, Matthew A; Maharaj, Rajendra; Okpeku, Moses;	Towards malaria elimination: Analysis of travel history and case forecasting using the SARIMA model in Limpopo Province	Parasitology Research	2023	Excluded	Inappropriate Topic
Feng, Jun; Liu, Juan; Feng, Xinyu; Zhang, Li; Xiao, Huihui; Xia, Zhigui;	Towards malaria elimination: monitoring and evaluation of the “1-3-7” approach at the China–Myanmar border	The American journal of tropical medicine and hygiene	2016	Excluded	excluded at abstract screening
Khosa E, Kuonza LR, Kruger P, Maimela E.	Towards the elimination of malaria in South Africa: a review of surveillance data in Mutale Municipality, Limpopo Province, 2005 to 2010	Malar J	2013	Excluded	Inappropriate Topic
Hlongwana KW, Tsoka-Gwegweni J.	Towards the implementation of malaria elimination policy in South Africa: the stakeholders' perspectives	Glob Health Action	2017	Excluded	Inappropriate Topic
Hlongwana, Khumbulani Welcome; Tsoka-Gwegweni, Joyce;	Towards the implementation of malaria elimination policy in South Africa: the stakeholders’ perspectives	Global health action	2017	Excluded	Inappropriate Topic
López YA, Talero SL, León Donado JP, Álvarez ÁM, Magris M, Hernández T, Bermúdez M, Villalobos N, Saboyá-Díaz MI.	Trachoma Rapid Assessments in Venezuela, an Example of the Integration of Data Gathering with Service Delivery in Hard-to-reach Populations	Ophthalmic Epidemiol	2022	Excluded	Inappropriate Topic
Routledge, Isobel; Lai, Shengjie; Battle, Katherine E; Ghani, Azra C; Gomez-Rodriguez, Manuel; Gustafson, Kyle B; Mishra, Swapnil; Proctor, Joshua L; Tatem, Andrew J; Li, Zhongjie;	Tracking progress towards malaria elimination in China: estimates of reproduction numbers and their spatiotemporal variation	bioRxiv	2019	Excluded	Inappropriate Topic
Routledge, Isobel; Lai, Shengjie; Battle, Katherine E; Ghani, Azra C; Gomez-Rodriguez, Manuel; Gustafson, Kyle B; Mishra, Swapnil; Unwin, Juliette; Proctor, Joshua L; Tatem, Andrew J;	Tracking progress towards malaria elimination in China: Individual-level estimates of transmission and its spatiotemporal variation using a diffusion network approach	PLoS computational biology	2020	Excluded	Inappropriate Topic
Tyagi, BK;	Trans-Border Migration and Malaria in Desert Populations	Desert Malaria: An Emerging Malaria Paradigm and Its Global Impact on Disease Elimination	2023	Excluded	Inappropriate Topic
Wang, Ru-Bo; Zhang, Qing-Feng; Zheng, Bin; Xia, Zhi-Gui; Zhou, Shui-Sen; Tang, Lin-Hua; Gao, Qi; Wang, Li-Ying; Wang, Rong-Rong;	Transition from control to elimination: impact of the 10-year global fund project on malaria control and elimination in China	Advances in Parasitology	2014	Excluded	Inappropriate Topic
Paul, RE; Hackford, I; Brockman, A; Muller-Graf, C; Price, R; Luxemburger, C; White, NJ; Nosten, F; Day, KP;	Transmission intensity and Plasmodium falciparum diversity on the northwestern border of Thailand.	The American journal of tropical medicine and hygiene	1998	Excluded	Inappropriate Topic
Edwards HM, Sriwichai P, Kirabittir K, Prachumsri J, Chavez IF, Hii J.	Transmission risk beyond the village: entomological and human factors contributing to residual malaria transmission in an area approaching malaria elimination on the Thailand-Myanmar border	Malar J	2019	Excluded	Inappropriate Topic
Edwards, Hannah M; Sriwichai, Patchara; Kirabittir, Kirakorn; Prachumsri, Jetsumon; Chavez, Irwin F; Hii, Jeffrey;	Transmission risk beyond the village: entomological and human factors contributing to residual malaria transmission in an area approaching malaria elimination on the Thailand–Myanmar border	Malaria journal	2019	Excluded	Inappropriate Topic
Tejedor-Garavito N, Dlamini N, Pindolia D, Soble A, Ruktanonchai NW, Alegana V, Le Menach A, Ntshalintshali N, Dlamini B, Smith DL, Tatem AJ, Kunene S.	Travel patterns and demographic characteristics of malaria cases in Swaziland, 2010-2014	Malar J	2017	Excluded	Inappropriate Topic
Tejedor‐Garavito, Natalia; Dlamini, Nomcebo; Pindolia, Deepa; Soble, Adam; Ruktanonchai, Nick W; Alegana, Victor; Le Menach, Arnaud; Ntshalintshali, Nyasatu; Dlamini, Bongani; Smith, David L;	Travel patterns and demographic characteristics of malaria cases in Swaziland, 2010–2014	Malaria Journal	2017	included	Reported OR Risk factors for Border malaria
Hulland EN, Wiens KE, Shirude S, Morgan JD, Bertozzi-Villa A, Farag TH, Fullman N, Kraemer MUG, Miller-Petrie MK, Gupta V, Reiner RC Jr, Rabinowitz P, Wasserheit JN, Bell BP, Hay SI, Weiss DJ, Pigott DM.	Travel time to health facilities in areas of outbreak potential: maps for guiding local preparedness and response	BMC Med	2019	Excluded	Inappropriate Topic
Laverone E, Boccalini S, Bechini A, Belli S, Santini MG, Baretti S, Circelli G, Taras F, Banchi S, Bonanni P.	Travelers' compliance to prophylactic measures and behavior during stay abroad: results of a retrospective study of subjects returning to a travel medicine center in Italy	J Travel Med	2006	Excluded	Inappropriate Topic
Zhu, Yan-Fang; Xia, Wen-Jing; Liu, Wei; Xie, Ju-Min;	Treatment of a patient with severe cerebral malaria during the COVID-19 pandemic in China: A case report	World Journal of Clinical Cases	2024	Excluded	Inappropriate Topic
Nosten F, Luxemburger C, ter Kuile FO, Woodrow C, Eh JP, Chongsuphajaisiddhi T, White NJ.	Treatment of multidrug-resistant Plasmodium falciparum malaria with 3-day artesunate-mefloquine combination	J Infect Dis	1994	Excluded	Inappropriate Topic
Parker AL, Parker DM, Zan BN, Min AM, Gilder ME, Ringringulu M, Win E, Wiladphaingern J, Charunwatthana P, Nosten F, Lee SJ, McGready R.	Trends and birth outcomes in adolescent refugees and migrants on the Thailand-Myanmar border, 1986-2016: an observational study	Wellcome Open Res	2018	Excluded	Inappropriate Topic
Blacksell SD, Kantipong P, Watthanaworawit W, Turner C, Tanganuchitcharnchai A, Jintawon S, Laongnuanutit A, Nosten FH, Day NP, Paris DH, Richards AL.	Underrecognized arthropod-borne and zoonotic pathogens in northern and northwestern Thailand: serological evidence and opportunities for awareness	Vector Borne Zoonotic Dis	2015	Excluded	Inappropriate Topic
Li, Yao;	Understanding Geospatial Dynamics of Parasite Migration and Human Mobility as Factors Contributing to Malaria Transmission in the Greater Mekong Subregion		2021	Excluded	Inappropriate Topic
Pringle, Julia C;	Understanding Mechanisms of Sustained Malaria Transmission in Zambia Through Plasmodium falciparum Genetics		2019	Excluded	Inappropriate Topic
Li, Yao; Stewart, Kathleen; Han, Kay Thwe; Han, Zay Yar; Aung, Poe P; Thein, Zaw W; Htay, Thura; Chen, Dong; Nyunt, Myaing M; Plowe, Christopher V;	Understanding spatiotemporal human mobility patterns for malaria control using a multiagent mobility simulation model	Clinical Infectious Diseases	2023	Excluded	Inappropriate Topic
Whittaker, Charles; Slater, Hannah C; Bousema, Teun; Drakeley, Chris; Ghani, Azra; Okell, Lucy C;	Understanding the drivers of submicroscopic malaria infection: updated insights from a systematic review of population surveys	BioRxiv	2019	Excluded	Inappropriate Topic
Edgel, Kimberly A; Canavati, Sara; Le, Hoi Thi; Tran, Tho Huy; Van Nguyen, Kinh; Nguyen, Trung Vu; Nguyen, Nga Thi; Tran, Hoa Mai; Ngo, Thang Duc; Tran, Duong Thanh;	Understanding the epidemiology, clinical characteristics, knowledge and barriers to treatment and prevention of malaria among returning international laborers in northern Vietnam: a mixed-methods study	BMC Infectious Diseases	2022	Excluded	Inappropriate Topic
Tréhard H, Musset L, Lazrek Y, Djossou F, Epelboin L, Roux E, Landier J, Gaudart J, Mosnier E.	Understanding the impact of mobility on Plasmodium spp. carriage in an Amazon cross-border area with low transmission rate	PLOS Glob Public Health	2024	Excluded	Inappropriate Topic
Mushtaq, Iqra; Sarwar, Muhammad Sajjad; Chaudhry, Ammara; Shah, Syed Ali Haider; Ahmad, Muhammad Mubeen;	Updates on traditional methods for combating malaria and emerging Wolbachia-based interventions	Frontiers in Cellular and Infection Microbiology	2024	Excluded	Inappropriate Topic
Tuesley KM, Spilsbury K, Webb PM, Pearson SA, Donovan P, Coory MD, Steer CB, Stewart LM, Pandeya N, Protani MM, Dixon-Suen S, Marquart-Wilson L, Jordan SJ.	Use of an emulated trial to investigate the association between use of nitrogen-based bisphosphonates and risk of epithelial ovarian cancer	Int J Epidemiol	2024	Excluded	Inappropriate Topic
Nosten F, Hien TT, White NJ.	Use of artemisinin derivatives for the control of malaria	Med Trop (Mars)	1998	Excluded	Inappropriate Topic
Rahayujati, Siska Y; Tetteh, Kevin; Chitnis, Chetan; Stresman, Gillian; Cook, Jackie; Drakeley, Chris;	Using health facility-based serological surveillance to predict receptive areas at risk of	Operational applications of serology for malaria surveillance in different transmission settings in Indonesia	2020	Excluded	Inappropriate Topic
Surendra, Henry; Supargiyono; Ahmad, Riris A; Kusumasari, Rizqiani A; Rahayujati, Theodola B; Damayanti, Siska Y; Tetteh, Kevin KA; Chitnis, Chetan; Stresman, Gillian; Cook, Jackie;	Using health facility-based serological surveillance to predict receptive areas at risk of malaria outbreaks in elimination areas	BMC medicine	2020	Excluded	Inappropriate Topic
Wangroongsarb, Piyaporn; Hwang, Jimee; Thwing, Julie; Karuchit, Samart; Kumpetch, Suthon; Rand, Alison; Drakeley, Chris; MacArthur, John R; Kachur, S Patrick; Satimai, Wichai;	Using respondent driven sampling to identify malaria risks and occupational networks among migrant workers in Ranong, Thailand	PLoS One	2016	Excluded	Inappropriate Topic
Ing H, Fellmeth G, White J, Stein A, Simpson JA, McGready R.	Validation of the Edinburgh Postnatal Depression Scale (EPDS) on the Thai-Myanmar border	Trop Doct	2017	Excluded	Inappropriate Topic
Pan JY, Zhou SS, Zheng X, Huang F, Wang DQ, Shen YZ, Su YP, Zhou GC, Liu F, Jiang JJ.	Vector capacity of Anopheles sinensis in malaria outbreak areas of central China	Parasit Vectors	2012	Excluded	Inappropriate Topic
Messenger, Louisa Alexandra; Furnival-Adams, Joanna; Pelloquin, Bethanie; Rowland, Mark;	Vector control for malaria prevention during humanitarian emergencies: protocol for a systematic review and meta-analysis	BMJ open	2021	Excluded	Inappropriate Topic
Feng, Xinyu; Feng, Jun; Zhang, Li; Tu, Hong; Xia, Zhigui;	Vector control in China, from malaria endemic to elimination and challenges ahead	Infectious Diseases of Poverty	2022	Excluded	Inappropriate Topic
Eassa SM, Abd El-Wahab EW.	Vector-Borne diseases in Egypt: Present status and accelerating toward elimination	J Vector Borne Dis	2022	Excluded	Inappropriate Topic
Doocy, Shannon; Page, Kathleen R; De la Hoz, Fernando; Spiegel, Paul; Beyrer, Chris;	Venezuelan migration and the border health crisis in Colombia and Brazil	Journal on Migration and Human Security	2019	Excluded	Inappropriate Topic
Chaumeau, Victor; Fustec, Bénédicte; Hsel, Saw Nay; Montazeau, Céline; Nyo, Saw Naw; Metaane, Selma; Sawasdichai, Sunisa; Kittiphanakun, Prapan; Phatharakokordbun, Phabele; Kwansomboon, Nittipha;	villages [version 1; referees: awaiting peer review]			excluded	inappropriate topic
