# Supplementary material for: Factors associated with contracting border malaria: A systematic and meta-analysis
Source: PLoS One. 2025 Jan 3;20(1):e0310063. doi: 10.1371/journal.pone.0310063 (PMC11698403; doi:10.1371/journal.pone.0310063)
Supplement: S3 Table — (XLSX) [file pone.0310063.s003.xlsx]

## Sheet: Sheet1
Authors (Year)	Group	Variable	OR	LCI	HCI
Tipmontree et al 2009	Gender	Male.	1.73	1.37	2.2
Smith et al 2017		Gender:Male	4.67	3.24	6.8
Arisco et al 2021		Female	0.9	0.82	0.97
Kanyangarara et al 2016		Gender:Female	0.9	0.53	1.57
Tipmontree et al 2009	Working in Forests	Worker Forest	3.28	1.96	14.79
Tipmontree et al 2009		Forest worker	3.55	1.2	10.33
Arisco et al 2021		Worker in Forester	2.66	1.95	3.62
Chaveepojnkamjorn 2004		Worker in Forest,	1.1	0.48	2.5
Kureya et al 2017	Outdoor Activity at night	Outdoor stay at night	1.5	0.6	3.5
Smith et al 2017		Slept away from house	5.61	1.97	16.02
Chaveepojnkamjorn et al 2004		Outdoor activity at night	4.34	1.05	16.02
Arisco et al 2021	Working in Mines	Mine worker	55.76	50.59	111.46
Wangdi et al 2022		Working in a mine	197.03	175.94	221.71
Xu et al 2015	Proximity to water bodies	Living closer to water body within 3km	17.62	7.17	45.27
Kureya et al 2017		Living closer to water within 100m	4.7	1.2	6.3
Xu et al 2015	Use of ITNs	Use of ITN before onset of Malaria	0.76	0.55	1.12
Smith et al 2017		Slept under a net	0.7	0.5	0.99
Smith et al 2021		Using of ITN when sleeping	0.61	0.42	0.87
Smith et al 2021		Adequate net coverage	0.52	0.35	0.76
Kanyangarara et al 2016		Hanging an ITN at home	0.65	0.35	1.75
Arisco et al 2021	Non use pf ITNs	Not having an ITN at home	2.7	1.2	6.4
Zhao et al 2018		Not hanging ITN	5.49	4.12	7.32
Zhao et al 2018	Indoor Residual Spraying	Indoor Residual Spraying in last 12 months	0.59	0.42	0.83
Smith et al 2021		Use of IRS in past year	0.63	0.42	0.94
Zhao et al 2018		Non Use of IRS	3.4	2.5	6.5
Kanyangarara et al 2016	House Structure	House has open eaves	2.4	1	5.6
Kureya et al 2017		House has eaves	4.67	2.14	10.57
Smith et al 2021		No walls open	3.39	1.55	7.42
Smith et al 2021		Tent	13.95	0.97	199.58
Kureya et al 2017	Coss Border Movement	Crossing into Mozambique	9.5	1.1	19.2
Arisco et al 2021		Crossing from Guyana into Brazil	159	75.1	338
Arisco et al 2021		Crossing of border from Venezuela into Brazil	49.03	7.95	302.2
Xu et al 2015		Overnight in Myanmar before illness	53.75	29.94	97.79
Smith et al 2021		Recent Mobility across the Namibian border	5.95	1.68	21.08
